# Supplementary material for: Non‐native ants drive dramatic declines in animal community diversity: A meta‐analysis
Source: Insect Conserv Divers. 2023 Jul 29;16(6):733–44. doi: 10.1111/icad.12672 (PMC10947240; doi:10.1111/icad.12672)
Supplement: Supplementary file 2 — Data S1. Supporting Information. [file ICAD-16-733-s005.csv]

acc#	authors	Author(s)	date	title	invasive_ant	native_taxon	coords	location	island	habitat	study_length	sampling	sampling_method	formicides	page_of_acc	parameter	data_source	x_uninv	sd_uninv	n_uninv	x_invade	sd_invade	n_invade	quality = samples per site	comments	re-use for abundance gradient analysis?	hedges g	corrected	j
acc001	Allen, CR; Birge, HE; Slater, J; Wiggers, E	Allen et al. 1995	1995	The invasive ant, Solenopsis invicta, reduces herpetofauna richness and abundance	Solenopsis invicta	Reptiles	32.723970, -80.901553	USA	No	coniferous forest	24	drift fence, pitfalls, coverboards	drift fence/pitfall arrays, coverboards	hydramethylnon	719	abundance	Figure 2	2.012	2.767	5	1.058	1.375	5			yes	0.161	0.145	0.903
acc002	ALLEN, CR; LUTZ, RS; DEMARAIS, S	Allen et al. 2017	2017	RED IMPORTED FIRE ANT IMPACTS ON NORTHERN BOBWHITE POPULATIONS	Solenopsis invicta	Birds	28.480164, -96.741399	USA	No	shrub	1991-1992	transect	transect	hydramethylnon	636	abundance	Table 3	3.218	3.982	5	1.088	1.106	5		estimated bird density (manipulative eradication experiment)	yes	0.259	0.234	0.903
acc002	ALLEN, CR; LUTZ, RS; DEMARAIS, S	Allen et al. 2017	2017	RED IMPORTED FIRE ANT IMPACTS ON NORTHERN BOBWHITE POPULATIONS	Solenopsis invicta	Birds	28.480164, -96.741399	USA	No	shrub	1991-1992	visual surveys	visual surveys	no	634	abundance	Table 1	0.044	0.034	15	0.019	0.011	15		estimated bird density (long term bird survey before and after infestation results)	yes	0.007	0.007	0.973
acc004	Alvarez-Blanco, P; Caut, S; Cerda, X; Angulo, E	Alvarez-Blanco et al. 2017	2017	Native predators living in invaded areas: responses of terrestrial amphibian species to an Argentine ant invasion	Linepithema humile	Amphibians	37.016667, -6.550000	Spain	No	scrubland	Four weeks total: One week summer/autumn 2009; one week winter and spring of 2010	Pitfall traps (72 h)		No	100	abundance	figure 2	2.67724	0.91417375	4	2.9104475	1.352615833	4	9			-0.096	-0.084	0.87
acc004	Alvarez-Blanco, P; Caut, S; Cerda, X; Angulo, E	Alvarez-Blanco et al. 2017	2017	Native predators living in invaded areas: responses of terrestrial amphibian species to an Argentine ant invasion	Linepithema humile	Ants	37.016667, -6.550000	Spain	No	scrubland	Four weeks total: One week summer/autumn 2009; one week winter and spring of 2010	Pitfall traps (72 h), sticky traps (72 h)		No	Supp p7	abundance	Online Resource 4	77.74955561	29.32814964	4	0.25	0.01	4	16			1.525	1.326	0.87
acc004	Alvarez-Blanco, P; Caut, S; Cerda, X; Angulo, E	Alvarez-Blanco et al. 2017	2017	Native predators living in invaded areas: responses of terrestrial amphibian species to an Argentine ant invasion	Linepithema humile	Araneae	37.016667, -6.550000	Spain	No	scrubland	Four weeks total: One week summer/autumn 2009; one week winter and spring of 2010	Pitfall traps (72 h), sticky traps (72 h)		No	101	abundance	Figure 3A	4.31925	2.485172077	4	6.7445	3.939904779	4	16			-0.428	-0.372	0.87
acc004	Alvarez-Blanco, P; Caut, S; Cerda, X; Angulo, E	Alvarez-Blanco et al. 2017	2017	Native predators living in invaded areas: responses of terrestrial amphibian species to an Argentine ant invasion	Linepithema humile	Coleoptera	37.016667, -6.550000	Spain	No	scrubland	Four weeks total: One week summer/autumn 2009; one week winter and spring of 2010	Pitfall traps (72 h), sticky traps (72 h)		No	101	abundance	Figure 3A	47.74675	21.72065772	4	35.212	5.760397266	4	16			0.33	0.287	0.87
acc004	Alvarez-Blanco, P; Caut, S; Cerda, X; Angulo, E	Alvarez-Blanco et al. 2017	2017	Native predators living in invaded areas: responses of terrestrial amphibian species to an Argentine ant invasion	Linepithema humile	Diplopoda	37.016667, -6.550000	Spain	No	scrubland	Four weeks total: One week summer/autumn 2009; one week winter and spring of 2010	Pitfall traps (72 h), sticky traps (72 h)		No	101	abundance	Figure 3A	28.40675	24.64393412	4	23.19025	16.42837402	4	16			0.116	0.101	0.87
acc004	Alvarez-Blanco, P; Caut, S; Cerda, X; Angulo, E	Alvarez-Blanco et al. 2017	2017	Native predators living in invaded areas: responses of terrestrial amphibian species to an Argentine ant invasion	Linepithema humile	Diptera	37.016667, -6.550000	Spain	No	scrubland	Four weeks total: One week summer/autumn 2009; one week winter and spring of 2010	Pitfall traps (72 h), sticky traps (72 h)		No	101	abundance	Figure 3A	8.372	8.943503005	4	16.91125	16.59067998	4	16			-0.403	-0.351	0.87
acc005	Berman, M; Andersen, AN; Ibanez, T	Berman et al. 2013	2013	Invasive ants as back-seat drivers of native ant diversity decline in New Caledonia	Anoplolepis gracilipes	Ants	-22.141686, 166.553380	France (New Caledonia)	Yes	shrub	2010	pitfalls, tree pitfalls, winklers	pitfalls, tree pitfalls, winklers	no	2319	abundance	Figure 5	4.908	1.52	5	3.53	2.517	4		averaged invaded and uninvaded sites regardless of burn status	yes	0.355	0.316	0.889
acc013	Darracq, AK; Smith, LL; Oi, DH; Conner, LM; McCleery, RA	Darracq et al. 2017	2017	Invasive ants influence native lizard populations	Solenopsis invicta	Araneae	31.218414, -84.481479	USA	No	coniferous forest	Aug-12	pitfalls	pitfalls (48 h)	hydramethylnon	Appendix	abundance	Figure S3	0.5	0.178	4	0.828	0.267	4	16 pitfalls per enclosure. 4 treated and 4 untreated. 16 * 8 = 128 total pitfalls	Data taken 4 months after treatment	no	-0.224	-0.194	0.87
acc013	Darracq, AK; Smith, LL; Oi, DH; Conner, LM; McCleery, RA	Darracq et al. 2017	2017	Invasive ants influence native lizard populations	Solenopsis invicta	Coleoptera	31.218414, -84.481479	USA	No	coniferous forest	Aug-12	pitfalls	pitfalls (48 h)	hydramethylnon	Appendix	abundance	Figure S3	0.19	0.123	4	0.207	0.134	4	16 pitfalls per enclosure. 4 treated and 4 untreated. 16 * 8 = 128 total pitfalls	Data taken 4 months after treatment	no	-0.012	-0.01	0.87
acc013	Darracq, AK; Smith, LL; Oi, DH; Conner, LM; McCleery, RA	Darracq et al. 2017	2017	Invasive ants influence native lizard populations	Solenopsis invicta	Collembola	31.218414, -84.481479	USA	No	coniferous forest	Aug-12	pitfalls	pitfalls (48 h)	hydramethylnon	Appendix	abundance	Figure S3	1.25	0.833	4	3.611	1.667	4	16 pitfalls per enclosure. 4 treated and 4 untreated. 16 * 8 = 128 total pitfalls	Data taken 4 months after treatment	no	-0.951	-0.827	0.87
acc013	Darracq, AK; Smith, LL; Oi, DH; Conner, LM; McCleery, RA	Darracq et al. 2017	2017	Invasive ants influence native lizard populations	Solenopsis invicta	Diptera	31.218414, -84.481479	USA	No	coniferous forest	Aug-12	pitfalls	pitfalls (48 h)	hydramethylnon	Appendix	abundance	Figure S3	0.102	0.08	4	0.154	0.154	4	16 pitfalls per enclosure. 4 treated and 4 untreated. 16 * 8 = 128 total pitfalls	Data taken 4 months after treatment	no	-0.036	-0.032	0.87
acc013	Darracq, AK; Smith, LL; Oi, DH; Conner, LM; McCleery, RA	Darracq et al. 2017	2017	Invasive ants influence native lizard populations	Solenopsis invicta	Hemiptera	31.218414, -84.481479	USA	No	coniferous forest	Aug-12	pitfalls	pitfalls (48 h)	hydramethylnon	Appendix	abundance	Figure S3	0.251	0.162	4	0.216	0.108	4	16 pitfalls per enclosure. 4 treated and 4 untreated. 16 * 8 = 128 total pitfalls	Data taken 4 months after treatment	no	0.025	0.022	0.87
acc013	Darracq, AK; Smith, LL; Oi, DH; Conner, LM; McCleery, RA	Darracq et al. 2017	2017	Invasive ants influence native lizard populations	Solenopsis invicta	Orthoptera	31.218414, -84.481479	USA	No	coniferous forest	Aug-12	pitfalls	pitfalls (48 h)	hydramethylnon	Appendix	abundance	Figure S3	1.201	0.391	4	1.62	0.559	4	16 pitfalls per enclosure. 4 treated and 4 untreated. 16 * 8 = 128 total pitfalls	Data taken 4 months after treatment	no	-0.255	-0.222	0.87
acc013	Darracq, AK; Smith, LL; Oi, DH; Conner, LM; McCleery, RA	Darracq et al. 2017	2017	Invasive ants influence native lizard populations	Solenopsis invicta	Reptiles	31.218414, -84.481479	USA	No	coniferous forest	Aug-12	visual surveys	visual surveys	hydramethylnon	7	abundance	Figure 1	0.644	0.228	4	0.391	0.169	4	Sampled one a month for 18 months. Each survey lasted 20 minutes	Data taken 4 months after treatment	no	0.171	0.149	0.87
acc014	Davis, NE; O'Dowd, DJ; Green, PT; Mac Nally, R	Davis et al. 2008	2008	Effects of an Alien Ant Invasion on Abundance, Behavior, and Reproductive Success of Endemic Island Birds	Anoplolepis gracilipes	Birds	-10.494725, 105.626558	Australia (Christmas Island)	Yes	tropical forest	Sep 2001 - Jan 2002	transect	50 x 6 m transect through 50 x 50 m plot (count)	no	1167	abundance	Figure 1	4.502	3.982	5	3.736	3.876	5	20 transect walks per site. 5 sites per treatment. 20 * 5 = 100 transect walks per treatment	count number per site per census	no	0.086	0.078	0.903
acc014	Davis, NE; O'Dowd, DJ; Green, PT; Mac Nally, R	Davis et al. 2008	2008	Effects of an Alien Ant Invasion on Abundance, Behavior, and Reproductive Success of Endemic Island Birds	Anoplolepis gracilipes	Decapoda	-10.494725, 105.626558	Australia (Christmas Island)	Yes	tropical forest	Sep 2001 - Jan 2002	transect	50 x 6 m transect through 50 x 50 m plot (count)	no	1167	abundance	Figure 1	88.642	246.914	5	0.617	0.01	5	20 transect walks per site. 5 sites per treatment. 20 * 5 = 100 transect walks per treatment	graph is "burrows per 100 m square"	no	0.178	0.161	0.903
acc015	DiGirolamo, LA; Fox, LR	DiGirolamo et al.	2006	The influence of abiotic factors and temporal variation on local invasion patterns of the Argentine ant (Linepithema humile)	Linepithema humile	Ants	36.681889, -121.777959	USA	No	mixed forest	Sep. 1998 - Sep. 2001	pitfalls	pitfalls (1-week)	no	131	abundance	Figure 4	10.94	7.132	3	1.892	2.444	3	no total pitfall numbers, but at least 11 pitfalls per transect, 6 transects total	pitfalls placed along transects over the invasion front from "premanently invaded" through "temporary" to "uninvaded".	yes	0.876	0.701	0.8
acc016	Drescher, J; Feldhaar, H; Bluthgen, N	Drescher et al. 2011	2011	Interspecific Aggression and Resource Monopolization of the Invasive Ant Anoplolepis gracilipes in Malaysian Borneo	Anoplolepis gracilipes	Ants	6.045708, 116.703258	Malaysia	No	mixed habitats	Oct 2006 - Jan 2007	bait transect	bait transect. 90-120 m transect with 12 evenly distributed baits (honey and tuna) in a straight line	no	Supplementary	abundance	Table S1 + S3	32.167	4.845	6	5.167	4.598	6	12 baits per transect. 6 transects per treatment. Pair transects, accounting for habitat.	at how many of the 12 baits was each species found in, so not direct abundance measurement	yes	2.29	2.114	0.923
acc017	Dunham, AE; Mikheyev, AS	Dunham and Mikheyev 2010	2010	Influence of an invasive ant on grazing and detrital communities and nutrient fluxes in a tropical forest	Wasmannia auropunctata	Hemiptera	-1.190404, 9.859398	Gabon	No	tropical forest	Feb. 2007	foliage removals	foliage removals	no	37	abundance	Figure 1	14.61	9.486	19	40.73	33.877	19	one pitfall per site, 19 paired sites = 38 total pitfalls		no	-0.5	-0.49	0.979
acc017	Dunham, AE; Mikheyev, AS	Dunham and Mikheyev 2010	2010	Influence of an invasive ant on grazing and detrital communities and nutrient fluxes in a tropical forest	Wasmannia auropunctata	Invertebrates	-1.190404, 9.859398	Gabon	No	tropical forest	Feb. 2007	foliage removals	foliage removals	no	37	abundance	Figure 1	1.86	1.896	19	0.22	0.368	19	one pitfall per site, 19 paired sites = 38 total pitfalls		no	0.181	0.177	0.979
acc017	Dunham, AE; Mikheyev, AS	Dunham and Mikheyev 2010	2010	Influence of an invasive ant on grazing and detrital communities and nutrient fluxes in a tropical forest	Wasmannia auropunctata	Invertebrates	-1.190404, 9.859398	Gabon	No	tropical forest	Feb. 2007	pitfalls	pitfalls (5 days)	no	37	abundance	Figure 1	6.42	4.781	19	3.13	2.672	19	one pitfall per site, 19 paired sites = 38 total pitfalls		no	0.158	0.154	0.979
acc019	Estany-Tigerstrom, D; Bas, JM; Pons, P	Estany-Tigerström et al 2010	2010	Does Argentine ant invasion affect prey availability for foliage-gleaning birds?	Linepithema humile	Araneae	41.753657, 2.916929	Spain	No	deciduous forest	May of 2005-2007	foliage beats	beating tray. 20 beats. one branch sampled for both tree species	no	834	abundance	Figure 3	3.574	0.556	5	3.751	0.847	5	10 "sampling stations", i.e. beaten trees, per transect. One transect per site, four sites for each invaded and uninvaded sites	Overal number of samples are 240 each for the different trees	no	-0.081	-0.073	0.903
acc019	Estany-Tigerstrom, D; Bas, JM; Pons, P	Estany-Tigerström et al 2010	2010	Does Argentine ant invasion affect prey availability for foliage-gleaning birds?	Linepithema humile	Araneae	41.753657, 2.916929	Spain	No	shrub	May of 2005-2007	foliage beats	beating tray. 20 beats. one branch sampled for both tree species	no	834	abundance	Figure 3	3.538	0.529	5	4.935	0.794	5	10 "sampling stations", i.e. beaten trees, per transect. One transect per site, four sites for each invaded and uninvaded sites	Overal number of samples are 240 each for the different trees	no	-0.649	-0.587	0.903
acc019	Estany-Tigerstrom, D; Bas, JM; Pons, P	Estany-Tigerström et al 2010	2010	Does Argentine ant invasion affect prey availability for foliage-gleaning birds?	Linepithema humile	Coleoptera	41.753657, 2.916929	Spain	No	deciduous forest	May of 2005-2007	foliage beats	beating tray. 20 beats. one branch sampled for both tree species	no	834	abundance	Figure 3	3.538	0.635	5	2.888	0.503	5	10 "sampling stations", i.e. beaten trees, per transect. One transect per site, four sites for each invaded and uninvaded sites	Overal number of samples are 240 each for the different trees	no	0.297	0.268	0.903
acc019	Estany-Tigerstrom, D; Bas, JM; Pons, P	Estany-Tigerström et al 2010	2010	Does Argentine ant invasion affect prey availability for foliage-gleaning birds?	Linepithema humile	Coleoptera	41.753657, 2.916929	Spain	No	shrub	May of 2005-2007	foliage beats	beating tray. 20 beats. one branch sampled for both tree species	no	834	abundance	Figure 3	1.195	0.344	5	0.84	0.265	5	10 "sampling stations", i.e. beaten trees, per transect. One transect per site, four sites for each invaded and uninvaded sites	Overal number of samples are 240 each for the different trees	no	0.189	0.171	0.903
acc019	Estany-Tigerstrom, D; Bas, JM; Pons, P	Estany-Tigerström et al 2010	2010	Does Argentine ant invasion affect prey availability for foliage-gleaning birds?	Linepithema humile	Hemiptera	41.753657, 2.916929	Spain	No	shrub	May of 2005-2007	foliage beats	beating tray. 20 beats. one branch sampled for both tree species	no	834	abundance	Figure 3	0.935	0.185	5	0.675	0.318	5	10 "sampling stations", i.e. beaten trees, per transect. One transect per site, four sites for each invaded and uninvaded sites	Overal number of samples are 240 each for the different trees	no	0.145	0.131	0.903
acc019	Estany-Tigerstrom, D; Bas, JM; Pons, P	Estany-Tigerström et al 2010	2010	Does Argentine ant invasion affect prey availability for foliage-gleaning birds?	Linepithema humile	Hemiptera	41.753657, 2.916929	Spain	No	deciduous forest	May of 2005-2007	foliage beats	beating tray. 20 beats. one branch sampled for both tree species	no	834	abundance	Figure 3	1.716	0.37	5	2.118	0.423	5	10 "sampling stations", i.e. beaten trees, per transect. One transect per site, four sites for each invaded and uninvaded sites	Overal number of samples are 240 each for the different trees	no	-0.209	-0.189	0.903
acc019	Estany-Tigerstrom, D; Bas, JM; Pons, P	Estany-Tigerström et al 2010	2010	Does Argentine ant invasion affect prey availability for foliage-gleaning birds?	Linepithema humile	Lepidoptera	41.753657, 2.916929	Spain	No	deciduous forest	May of 2005-2007	foliage beats	beating tray. 20 beats. one branch sampled for both tree species	no	834	abundance	Figure 3	5.503	1.879	5	3.16	0.609	5	10 "sampling stations", i.e. beaten trees, per transect. One transect per site, four sites for each invaded and uninvaded sites	Overal number of samples are 240 each for the different trees	no	0.561	0.507	0.903
acc019	Estany-Tigerstrom, D; Bas, JM; Pons, P	Estany-Tigerström et al 2010	2010	Does Argentine ant invasion affect prey availability for foliage-gleaning birds?	Linepithema humile	Lepidoptera	41.753657, 2.916929	Spain	No	shrub	May of 2005-2007	foliage beats	beating tray. 20 beats. one branch sampled for both tree species	no	834	abundance	Figure 3	2.544	0.423	5	2.189	0.397	5	10 "sampling stations", i.e. beaten trees, per transect. One transect per site, four sites for each invaded and uninvaded sites	Overal number of samples are 240 each for the different trees	no	0.181	0.164	0.903
acc022	Guenard, B; Dunn, RR	Guenard and Dunn 2010	2010	A New (Old), Invasive Ant in the Hardwood Forests of Eastern North America and Its Potentially Widespread Impacts	Brachyponera chinensis	Ants	35.802092, -78.671132	USA	No	deciduous forest	June-July 2007-2008	litter extraction	litter extraction (five litres)	no	3	abundance	text	336.75	83.36	2	4	83.36	2	5 litres of leaf litter collected in each plot, 4 new plots, 2 sites invaded vs 2 uninvaded	hypogeic ants	yes	3.259	1.862	0.571
acc022	Guenard, B; Dunn, RR	Guenard and Dunn 2010	2010	A New (Old), Invasive Ant in the Hardwood Forests of Eastern North America and Its Potentially Widespread Impacts	Brachyponera chinensis	Ants	35.802092, -78.671132	USA	No	deciduous forest	June-July 2007-2008	pitfalls	pitfalls	no	3	abundance	text	14.2	14.3	21	7.1	8.1	21	21 paired invaded/uninvaded, each with 16 pitfall traps, 672 pitfalls total (614 collected). Pitfalls active for 72 hours	epigeic ants	yes	0.11	0.108	0.981
acc023	Hanna, C; Naughton, I; Boser, C; Alarcon, R; Hung, KLJ; Holway, D	Hanna et al. 2015	2015	Floral visitation by the Argentine ant reduces bee visitation and plant seed set	Linepithema humile	Ants	34.002176, -119.737445	USA (Santa Cruz Island)	Yes	shrub	June and Sep. 2011 and 2012	visual surveys	visual surveys	no	225	abundance	Table 1	0.458	0.117	3	0.025	0.043	3	3 paired sites, looked at 16 flowers on each plant in each site twice per year, across 214 plant surveys in total (~53 per sampling season). Total of 3917 flowers surveyed	these results are proportion of flowers being visited by given taxon		0.426	0.341	0.8
acc023	Hanna, C; Naughton, I; Boser, C; Alarcon, R; Hung, KLJ; Holway, D	Hanna et al. 2015	2015	Floral visitation by the Argentine ant reduces bee visitation and plant seed set	Linepithema humile	Coleoptera	34.002176, -119.737445	USA (Santa Cruz Island)	Yes	shrub	June and Sep. 2011 and 2012	visual surveys	visual surveys	no	225	abundance	Table 1	0.213	0.048	3	0.02	0.03	3	3 paired sites, looked at 16 flowers on each plant in each site twice per year, across 214 plant surveys in total (~53 per sampling season). Total of 3917 flowers surveyed	these results are proportion of flowers being visited by given taxon		0.192	0.154	0.8
acc023	Hanna, C; Naughton, I; Boser, C; Alarcon, R; Hung, KLJ; Holway, D	Hanna et al. 2015	2015	Floral visitation by the Argentine ant reduces bee visitation and plant seed set	Linepithema humile	Hymenoptera	34.002176, -119.737445	USA (Santa Cruz Island)	Yes	shrub	June and Sep. 2011 and 2012	visual surveys	visual surveys	no	225	abundance	Table 1	0.25	0.104	3	0.013	0.013	3	3 paired sites, looked at 16 flowers on each plant in each site twice per year, across 214 plant surveys in total (~53 per sampling season). Total of 3917 flowers surveyed	these results are proportion of flowers being visited by given taxon		0.235	0.188	0.8
acc026	Hoffmann, BD; Andersen, AN; Hill, GJE	Hoffmann et al. 1999	1999	Impact of an introduced ant on native rain Mixed forestinvertebrates: Pheidole megacephala in monsoonal Australia	Pheidole megacephala	Ants	-12.456610, 131.050585 and -12.423595, 131.066969	Australia	Yes	tropical forest	May of 1998	pitfalls, foliage beats, litter extraction	litter samples - 20 pitfalls, 10 foliage beats, and 10 litter samples (2 L volume), per site	no	598	abundance	Figure 1	28.848	24.148	3	14.939	1.151	3	3 paired invaded and uninvaded sites. 20 pitfalls, 10 foliage beats, 10 litter samples		yes	0.407	0.326	0.8
acc026	Hoffmann, BD; Andersen, AN; Hill, GJE	Hoffmann et al. 1999	1999	Impact of an introduced ant on native rain Mixed forestinvertebrates: Pheidole megacephala in monsoonal Australia	Pheidole megacephala	Ants	-12.456610, 131.050585 and -12.423595, 131.066968	Australia	Yes	tropical forest	May of 1997	pitfalls, foliage beats, litter extraction	foliage beats - 20 pitfalls, 10 foliage beats, and 10 litter samples (2 L volume), per site	no	598	abundance	Figure 1	14.825	9.44	3	7.622	1.209	3	3 paired invaded and uninvaded sites. 20 pitfalls, 10 foliage beats, 10 litter samples		yes	0.537	0.429	0.8
acc026	Hoffmann, BD; Andersen, AN; Hill, GJE	Hoffmann et al. 1999	1999	Impact of an introduced ant on native rain Mixed forestinvertebrates: Pheidole megacephala in monsoonal Australia	Pheidole megacephala	Ants	-12.456610, 131.050585 and -12.423595, 131.066968	Australia	Yes	tropical forest	May of 1996	pitfalls, foliage beats, litter extraction	pitfalls - 20 pitfalls, 10 foliage beats, and 10 litter samples (2 L volume), per site	no	598	abundance	Figure 1	166.165	123.853	3	4.887	14.57	3	3 paired invaded and uninvaded sites. 20 pitfalls, 10 foliage beats, 10 litter samples		yes	0.919	0.735	0.8
acc026	Hoffmann, BD; Andersen, AN; Hill, GJE	Hoffmann et al. 1999	1999	Impact of an introduced ant on native rain Mixed forestinvertebrates: Pheidole megacephala in monsoonal Australia	Pheidole megacephala	Invertebrates	-12.456610, 131.050585 and -12.423595, 131.066969	Australia	Yes	tropical forest	May of 1998	pitfalls, foliage beats, litter extraction	litter samples - 10 foliage beats, and 10 litter samples (2 L volume), per site	no	599	abundance	Figure 2	106.942	32.059	3	78.457	46.519	3	3 paired invaded and uninvaded sites. 20 pitfalls, 10 foliage beats, 10 litter samples		yes	0.482	0.385	0.8
acc026	Hoffmann, BD; Andersen, AN; Hill, GJE	Hoffmann et al. 1999	1999	Impact of an introduced ant on native rain Mixed forestinvertebrates: Pheidole megacephala in monsoonal Australia	Pheidole megacephala	Invertebrates	-12.456610, 131.050585 and -12.423595, 131.066969	Australia	Yes	tropical forest	May of 1998	pitfalls, foliage beats, litter extraction	foliage beats - 10 foliage beats, and 10 litter samples (2 L volume), per site	no	599	abundance	Figure 2	35.143	11.185	3	10.66	4.49	3	3 paired invaded and uninvaded sites. 20 pitfalls, 10 foliage beats, 10 litter samples		yes	1.505	1.204	0.8
acc027	Hoffmann, BD; Auina, S; Stanley, MC	Hoffmann et al. 2014	2014	Targeted Research to Improve Invasive Species Management: Yellow Crazy Ant Anoplolepis gracilipes in Samoa	Anoplolepis gracilipes	Ants	-14.059820, -171.426600	Samoa	Yes	littoral forest	October 2010 and May 2011	foliage beats	foliage beats (12)	no	5	abundance	Figure 3	6.79	5.889	2	6.425	6.859	2	1 uninvaded site and 1 invaded site (paired). 60 pitfalls per site, 12 foliage beats per site, 5x1 m transects to count hermit crabs		yes	0.048	0.027	0.571
acc027	Hoffmann, BD; Auina, S; Stanley, MC	Hoffmann et al. 2014	2014	Targeted Research to Improve Invasive Species Management: Yellow Crazy Ant Anoplolepis gracilipes in Samoa	Anoplolepis gracilipes	Ants	-14.059820, -171.426600	Samoa	Yes	littoral forest	October 2010 and May 2011	pitfalls	pitfalls (60)	no	5	abundance	Figure 3	30.14	27.916	2	16.48	19.175	2	1 uninvaded site and 1 invaded site (paired). 60 pitfalls per site, 12 foliage beats per site, 5x1 m transects to count hermit crabs		yes	0.44	0.252	0.571
acc027	Hoffmann, BD; Auina, S; Stanley, MC	Hoffmann et al. 2014	2014	Targeted Research to Improve Invasive Species Management: Yellow Crazy Ant Anoplolepis gracilipes in Samoa	Anoplolepis gracilipes	Arachnida	-14.059820, -171.426600	Samoa	Yes	littoral forest	October 2010 and May 2011	pitfalls	pitfalls (60)	no	5	abundance	Figure 3	16.5	7.25	2	2	2	2	1 uninvaded site and 1 invaded site (paired). 60 pitfalls per site, 12 foliage beats per site, 5x1 m transects to count hermit crabs		yes	1.963	1.122	0.571
acc027	Hoffmann, BD; Auina, S; Stanley, MC	Hoffmann et al. 2014	2014	Targeted Research to Improve Invasive Species Management: Yellow Crazy Ant Anoplolepis gracilipes in Samoa	Anoplolepis gracilipes	Arachnida	-14.059820, -171.426600	Samoa	Yes	littoral forest	October 2010 and May 2011	foliage beats	foliage beats (12)	no	5	abundance	Figure 3	29.5	9.5	2	10.5	0.5	2	1 uninvaded site and 1 invaded site (paired). 60 pitfalls per site, 12 foliage beats per site, 5x1 m transects to count hermit crabs		yes	1.999	1.142	0.571
acc027	Hoffmann, BD; Auina, S; Stanley, MC	Hoffmann et al. 2014	2014	Targeted Research to Improve Invasive Species Management: Yellow Crazy Ant Anoplolepis gracilipes in Samoa	Anoplolepis gracilipes	Coleoptera	-14.059820, -171.426600	Samoa	Yes	littoral forest	October 2010 and May 2011	pitfalls	pitfalls (60)	no	5	abundance	Figure 3	16.5	2	2	20.5	0.5	2	1 uninvaded site and 1 invaded site (paired). 60 pitfalls per site, 12 foliage beats per site, 5x1 m transects to count hermit crabs		yes	-1.969	-1.125	0.571
acc027	Hoffmann, BD; Auina, S; Stanley, MC	Hoffmann et al. 2014	2014	Targeted Research to Improve Invasive Species Management: Yellow Crazy Ant Anoplolepis gracilipes in Samoa	Anoplolepis gracilipes	Coleoptera	-14.059820, -171.426600	Samoa	Yes	littoral forest	October 2010 and May 2011	foliage beats	foliage beats (12)	no	5	abundance	Figure 3	6.5	1.25	2	9	6	2	1 uninvaded site and 1 invaded site (paired). 60 pitfalls per site, 12 foliage beats per site, 5x1 m transects to count hermit crabs		yes	-0.565	-0.323	0.571
acc027	Hoffmann, BD; Auina, S; Stanley, MC	Hoffmann et al. 2014	2014	Targeted Research to Improve Invasive Species Management: Yellow Crazy Ant Anoplolepis gracilipes in Samoa	Anoplolepis gracilipes	Diptera	-14.059820, -171.426600	Samoa	Yes	littoral forest	October 2010 and May 2011	pitfalls	pitfalls (60)	no	5	abundance	Figure 3	100.75	21.875	2	144.5	57.8	2	1 uninvaded site and 1 invaded site (paired). 60 pitfalls per site, 12 foliage beats per site, 5x1 m transects to count hermit crabs		yes	-0.944	-0.539	0.571
acc027	Hoffmann, BD; Auina, S; Stanley, MC	Hoffmann et al. 2014	2014	Targeted Research to Improve Invasive Species Management: Yellow Crazy Ant Anoplolepis gracilipes in Samoa	Anoplolepis gracilipes	Hemiptera	-14.059820, -171.426600	Samoa	Yes	littoral forest	October 2010 and May 2011	foliage beats	foliage beats (12)	no	5	abundance	Figure 3	3.5	1.5	2	6.5	0.5	2	1 uninvaded site and 1 invaded site (paired). 60 pitfalls per site, 12 foliage beats per site, 5x1 m transects to count hermit crabs		yes	-1.947	-1.112	0.571
acc027	Hoffmann, BD; Auina, S; Stanley, MC	Hoffmann et al. 2014	2014	Targeted Research to Improve Invasive Species Management: Yellow Crazy Ant Anoplolepis gracilipes in Samoa	Anoplolepis gracilipes	Isopoda	-14.059820, -171.426600	Samoa	Yes	littoral forest	October 2010 and May 2011	pitfalls	pitfalls (60)	no	5	abundance	Figure 3	53	40	2	21.5	15.75	2	1 uninvaded site and 1 invaded site (paired). 60 pitfalls per site, 12 foliage beats per site, 5x1 m transects to count hermit crabs		yes	0.759	0.434	0.571
acc027	Hoffmann, BD; Auina, S; Stanley, MC	Hoffmann et al. 2014	2014	Targeted Research to Improve Invasive Species Management: Yellow Crazy Ant Anoplolepis gracilipes in Samoa	Anoplolepis gracilipes	Lepidoptera	-14.059820, -171.426600	Samoa	Yes	littoral forest	October 2010 and May 2011	pitfalls	pitfalls (60)	no	5	abundance	Figure 3	48.5	21.5	2	5.5	5.5	2	1 uninvaded site and 1 invaded site (paired). 60 pitfalls per site, 12 foliage beats per site, 5x1 m transects to count hermit crabs		yes	1.968	1.125	0.571
acc027	Hoffmann, BD; Auina, S; Stanley, MC	Hoffmann et al. 2014	2014	Targeted Research to Improve Invasive Species Management: Yellow Crazy Ant Anoplolepis gracilipes in Samoa	Anoplolepis gracilipes	Orthoptera	-14.059820, -171.426600	Samoa	Yes	littoral forest	October 2010 and May 2011	foliage beats	foliage beats (12)	no	5	abundance	Figure 3	9	2.5	2	14	5	2	1 uninvaded site and 1 invaded site (paired). 60 pitfalls per site, 12 foliage beats per site, 5x1 m transects to count hermit crabs		yes	-1.155	-0.66	0.571
acc027	Hoffmann, BD; Auina, S; Stanley, MC	Hoffmann et al. 2014	2014	Targeted Research to Improve Invasive Species Management: Yellow Crazy Ant Anoplolepis gracilipes in Samoa	Anoplolepis gracilipes	Orthoptera	-14.059820, -171.426600	Samoa	Yes	littoral forest	October 2010 and May 2011	pitfalls	pitfalls (60)	no	5	abundance	Figure 3	20	0.5	2	21	10	2	1 uninvaded site and 1 invaded site (paired). 60 pitfalls per site, 12 foliage beats per site, 5x1 m transects to count hermit crabs		yes	-0.141	-0.081	0.571
acc028	Hoffmann, BD; Parr, CL	Hoffmann and Parr 2008	2008	An invasion revisited: the African big-headed ant (Pheidole megacephala) in northern Australia	Pheidole megacephala	Ants	-12.456610, 131.050585 and -12.423595, 131.066969	Australia	Yes	tropical forest	Jun-05	pitfalls	pitfalls (20)	no	1175	abundance	Figure 2	39.453	24.961	4	0.11	0.245	4	20 pitfalls in each of the 8 sites (4 uninvaded, 4 invaded)		yes	0.91	0.791	0.87
acc028	Hoffmann, BD; Parr, CL	Hoffmann and Parr 2008	2008	An invasion revisited: the African big-headed ant (Pheidole megacephala) in northern Australia	Pheidole megacephala	Araneae	-12.456610, 131.050585 and -12.423595, 131.066969	Australia	Yes	tropical forest	Jun-05	pitfalls	pitfalls (20)	no	1176	abundance	Figure 4	19	5.148	4	33.96	21.376	4	20 pitfalls in each of the 8 sites (4 uninvaded, 4 invaded)		yes	-0.726	-0.632	0.87
acc028	Hoffmann, BD; Parr, CL	Hoffmann and Parr 2008	2008	An invasion revisited: the African big-headed ant (Pheidole megacephala) in northern Australia	Pheidole megacephala	Coleoptera	-12.456610, 131.050585 and -12.423595, 131.066969	Australia	Yes	tropical forest	Jun-05	pitfalls	pitfalls (20)	no	1176	abundance	Figure 4	55.5	6.727	4	14.5	7.433	4	20 pitfalls in each of the 8 sites (4 uninvaded, 4 invaded)		yes	3.063	2.663	0.87
acc028	Hoffmann, BD; Parr, CL	Hoffmann and Parr 2008	2008	An invasion revisited: the African big-headed ant (Pheidole megacephala) in northern Australia	Pheidole megacephala	Diptera	-12.456610, 131.050585 and -12.423595, 131.066969	Australia	Yes	tropical forest	Jun-05	pitfalls	pitfalls (20)	no	1176	abundance	Figure 4	74.25	23.626	4	49.75	24.904	4	20 pitfalls in each of the 8 sites (4 uninvaded, 4 invaded)		yes	0.529	0.46	0.87
acc028	Hoffmann, BD; Parr, CL	Hoffmann and Parr 2008	2008	An invasion revisited: the African big-headed ant (Pheidole megacephala) in northern Australia	Pheidole megacephala	Hymenoptera	-12.456610, 131.050585 and -12.423595, 131.066969	Australia	Yes	tropical forest	Jun-05	pitfalls	pitfalls (20)	no	1176	abundance	Figure 4	12.25	1.92	4	9.75	3.961	4	20 pitfalls in each of the 8 sites (4 uninvaded, 4 invaded)		yes	0.502	0.436	0.87
acc028	Hoffmann, BD; Parr, CL	Hoffmann and Parr 2008	2008	An invasion revisited: the African big-headed ant (Pheidole megacephala) in northern Australia	Pheidole megacephala	Invertebrates	-12.456610, 131.050585 and -12.423595, 131.066969	Australia	Yes	tropical forest	Jun-05	pitfalls	pitfalls (20)	no	1176	abundance	Figure 4	252.456	36.657	4	184.152	92.786	4	20 pitfalls in each of the 8 sites (4 uninvaded, 4 invaded)	all taxa combined DO NOT USE BOTH	yes	0.667	0.58	0.87
acc028	Hoffmann, BD; Parr, CL	Hoffmann and Parr 2008	2008	An invasion revisited: the African big-headed ant (Pheidole megacephala) in northern Australia	Pheidole megacephala	Isopoda	-12.456610, 131.050585 and -12.423595, 131.066969	Australia	Yes	tropical forest	Jun-05	pitfalls	pitfalls (20)	no	1176	abundance	Figure 4	3.25	1.92	4	21.25	21.672	4	20 pitfalls in each of the 8 sites (4 uninvaded, 4 invaded)		yes	-0.942	-0.819	0.87
acc028	Hoffmann, BD; Parr, CL	Hoffmann and Parr 2008	2008	An invasion revisited: the African big-headed ant (Pheidole megacephala) in northern Australia	Pheidole megacephala	Lepidoptera	-12.456610, 131.050585 and -12.423595, 131.066969	Australia	Yes	tropical forest	Jun-05	pitfalls	pitfalls (20)	no	1176	abundance	Figure 4	29.75	17.598	4	16	2.915	4	20 pitfalls in each of the 8 sites (4 uninvaded, 4 invaded)		yes	0.449	0.391	0.87
acc028	Hoffmann, BD; Parr, CL	Hoffmann and Parr 2008	2008	An invasion revisited: the African big-headed ant (Pheidole megacephala) in northern Australia	Pheidole megacephala	Orthoptera	-12.456610, 131.050585 and -12.423595, 131.066969	Australia	Yes	tropical forest	Jun-05	pitfalls	pitfalls (20)	no	1176	abundance	Figure 4	45	17.219	4	9	8.062	4	20 pitfalls in each of the 8 sites (4 uninvaded, 4 invaded)		yes	1.174	1.021	0.87
acc037	Krushelnycky, PD; Gillespie, RG	Krushelnycky and Gillespie 2008	2008	Compositional and functional stability of arthropod communities in the face of ant invasions	Linepithema humile	Invertebrates	19.688497, -155.318536	USA (Hawai'i)	Yes	grassland	August-September 2002	pitfalls, foliage beats, litter extraction	pitfalls (3), 1L of leaf litter, foliage beats (1 x 1 m, five beats) - all collected data pooled	no	Appendix 1	abundance	Table A1	2698.6	2832.4	5	5536	4720.5	5	pitfalls (3), 1L of leaf litter, foliage beats (1 x 1 m, five beats) - all collected data pooled. 5 paired sites	Pohakuloa	yes	-0.402	-0.363	0.903
acc037	Krushelnycky, PD; Gillespie, RG	Krushelnycky and Gillespie 2008	2008	Compositional and functional stability of arthropod communities in the face of ant invasions	Linepithema humile	Invertebrates	20.751374, -156.256779	USA (Hawai'i)	Yes	shrub	Jul-03	pitfalls, foliage beats, litter extraction	pitfalls (3), 1L of leaf litter, foliage beats (1 x 1 m, five beats) - all collected data pooled	no	Appendix 1	abundance	Table A1	254	190	5	151.2	72	5	pitfalls (3), 1L of leaf litter, foliage beats (1 x 1 m, five beats) - all collected data pooled. 5 paired sites	Puu O Ili	yes	0.267	0.241	0.903
acc037	Krushelnycky, PD; Gillespie, RG	Krushelnycky and Gillespie 2008	2008	Compositional and functional stability of arthropod communities in the face of ant invasions	Linepithema humile	Invertebrates	19.684967, -155.474101	USA (Hawai'i)	Yes	shrub	Aug-03	pitfalls, foliage beats, litter extraction	pitfalls (3), 1L of leaf litter, foliage beats (1 x 1 m, five beats) - all collected data pooled	no	Appendix 1	abundance	Table A1	348.4	333.8	5	87.8	26	5	pitfalls (3), 1L of leaf litter, foliage beats (1 x 1 m, five beats) - all collected data pooled. 5 paired sites	Huluhulu	yes	0.39	0.352	0.903
acc037	Krushelnycky, PD; Gillespie, RG	Krushelnycky and Gillespie 2008	2008	Compositional and functional stability of arthropod communities in the face of ant invasions	Linepithema humile	Invertebrates	20.737569, -156.235607	USA (Hawai'i)	Yes	shrub	Jun-03	pitfalls, foliage beats, litter extraction	pitfalls (3), 1L of leaf litter, foliage beats (1 x 1 m, five beats) - all collected data pooled	no	Appendix 1	abundance	Table A1	176.4	79.6	5	54	31.1	5	pitfalls (3), 1L of leaf litter, foliage beats (1 x 1 m, five beats) - all collected data pooled. 5 paired sites	Kalahaku	yes	0.757	0.684	0.903
acc037	Krushelnycky, PD; Gillespie, RG	Krushelnycky and Gillespie 2008	2008	Compositional and functional stability of arthropod communities in the face of ant invasions	Pheidole megacephala	Invertebrates	19.796820, -155.583568	USA (Hawai'i)	Yes	shrub	August-September 2002	pitfalls, foliage beats, litter extraction	pitfalls (3), 1L of leaf litter, foliage beats (1 x 1 m, five beats) - all collected data pooled	no	Appendix 1	abundance	Table A1	85.6	46.9	5	78.6	41	5	pitfalls (3), 1L of leaf litter, foliage beats (1 x 1 m, five beats) - all collected data pooled. 5 paired sites	Hawaii has no native ants. P. megacephala at Ahumoa site	yes	0.069	0.063	0.903
acc039	Lach, L	Lach 2008	2008	Argentine ants displace floral arthropods in a biodiversity hotspot	Linepithema humile	Coleoptera	-33.967108, 18.405329	South Africa	No	shrub	Sep. - Nov. 2001	infloresence removals	infloresence removals	no	286	abundance	Table 3	40.6	13.333	4	25.3	8.6	4	71 removals over the 4 sites (18 L. humile, 21 Camponotus, 6 Crematogaster, 26 naturally no ants)		no	0.629	0.547	0.87
acc039	Lach, L	Lach 2008	2008	Argentine ants displace floral arthropods in a biodiversity hotspot	Linepithema humile	Diptera	-33.967108, 18.405329	South Africa	No	shrub	Sep. - Nov. 2001	infloresence removals	infloresence removals	no	286	abundance	Table 3	0.633	0.867	4	0.1	0.2	4	71 removals over the 4 sites (18 L. humile, 21 Camponotus, 6 Crematogaster, 26 naturally no ants)		no	0.258	0.224	0.87
acc039	Lach, L	Lach 2008	2008	Argentine ants displace floral arthropods in a biodiversity hotspot	Linepithema humile	Lepidoptera	-33.967108, 18.405329	South Africa	No	shrub	Sep. - Nov. 2001	infloresence removals	infloresence removals	no	286	abundance	Table 3	9.833	2.667	4	9.6	2.2	4	71 removals over the 4 sites (18 L. humile, 21 Camponotus, 6 Crematogaster, 26 naturally no ants)	larvae abundance	no	0.045	0.039	0.87
acc039	Lach, L	Lach 2008	2008	Argentine ants displace floral arthropods in a biodiversity hotspot	Linepithema humile	Thysanoptera	-33.967108, 18.405329	South Africa	No	shrub	Sep. - Nov. 2001	infloresence removals	infloresence removals	no	286	abundance	Table 3	8.667	4.2	4	6.1	3	4	71 removals over the 4 sites (18 L. humile, 21 Camponotus, 6 Crematogaster, 26 naturally no ants)		no	0.327	0.284	0.87
acc040	Lach, L	Lach 2007	2007	A mutualism with a native membracid facilitates pollinator displacement by Argentine ants	Linepithema humile	Invertebrates	-33.967504, 18.935944	South Africa	No	shrub	Apr 2001, Oct 2001, Jan 2002, Apr 2002	foliage beats	foliage beats (10 secs) - 88 in total across all sites	no	2001	abundance	Table 2	34.65	32.05	3	23.4	4.15	2	asymmetrical sampling design = not all sites treated equally and not many sites		yes	0.248	0.18	0.727
acc046	McPhee, K; Garnas, J; Drummond, F; Groden, E	McPhee et al. 2012	2012	Homopterans and an Invasive Red Ant, Myrmica rubra (L.), in Maine	Myrmica rubra	Hemiptera	44.342271, -68.225763	USA	No	mixed forest	summer 2003	sweepnet	sweepnet	no	64	abundance	Figure 4	5.228	2.224	3	17.819	9.247	3	Three sweeps per samples, ten samples per site, three paired sites.	Study looked at homoptera. Ants attended homoptera, and invasive ants attended them more thus the higher numbers.	no	-1.528	-1.223	0.8
acc047	Menke, SB; Ward, PS; Holway, DA	Menke et al. 2018	2018	Long-term record of Argentine ant invasions reveals enduring ecological impacts	Linepithema humile	Ants	38.40493, -122.04291	USA	No	mixed forest	Over 40 years: first sampled in 1984, agan in 1993, 2014 and 2016	pitfalls	pitfalls 72h	no	Appendix Data 1	abundance	appendix	250.82	86.738	19	71.1	48.241	67	20 pitfalls at each site	I discounted the foliage beats and litter extractions because they were only presence/absence	yes	0.474	0.47	0.991
acc049	Milligan, PD; Prior, KM; Palmer, TM	Milligan et al. 2016	2016	An invasive ant reduces diversity but does not disrupt a key ecosystem function in an African savanna	Pheidole megacephala	Invertebrates	0.283333, 36.866667	Kenya	No	grassland	2014	pitfalls	pitfalls 24h	no	5	abundance	Figure 1	23.73	50.86	4	9.29	23.735	4	2 pitfalls per dung pile, 12 dung piles per site = 24 pitfalls per site (repeated samples). All inverts pooled at each time point. N = 4		yes	0.16	0.139	0.87
acc051	Morrow, ME; Chester, RE; Lehnen, SE; Drees, BM; Toepfer, JE	Morrow et al. 2015	2015	Indirect effects of red imported fire ants on Attwater's prairie-chicken brood survival	Solenopsis invicta	Invertebrates		USA	No	grassland	2 years	baits	visual surveys	ExtinguishPlus	903	abundance	figure 2	28.73210766	17.89327832	10	24.65458925	15.21025082	10	14	median and quartiles converted to mean and SD via Wan, Xiang, Wenqian Wang, Jiming Liu, and Tiejun Tong. 2014. “Estimating the Sample Mean and Standard Deviation from the Sample Size, Median, Range And/or Interquartile Range.” BMC Medical Research Methodology 14 (135). doi:10.1186/1471-2288-14-135	yes
acc057	O'Dowd, DJ; Green, PT; Lake, PS	O'Dowd et al. 2003	2003	Invasional 'meltdown' on an oceanic island	Anoplolepis gracilipes	Decapoda	-10.489271, 105.615538	Australia (Christmas Island)	Yes	tropical forest	Sep - Dec, 1998-1999	visual surveys	visual surveys	no	814	abundance	visual surveys	95.7	60.012	6	2.3	3.919	6	five 4 x 4 m plots per site, 6 sites per treatment	burrow occupancy	yes	0.696	0.642	0.923
acc058	Ogura-Yamada, CS; Krushelnycky, PD	Ogura-Yamada and Krushelnycky 2020	2020	The effects of the invasive thief ant, Solenopsis papuana, on ground-dwelling invertebrates in mesic forests of Hawai'i	Solenopsis papuana	Gastropoda	21.475086, -158.108015	USA (Hawai'i)	Yes	tropical forest	Apr-16	litter extraction	litter samples (3-4 L)	yes (hydramethylnon)	156	abundance	Table 1	0.1	0.539	6	0.1	0.539	6	5 litter collections per site, 6 sites, each sampled before and 1-year after treatment	lots of data in Table 1	yes	-0.084	-0.077	0.923
acc058	Ogura-Yamada, CS; Krushelnycky, PD	Ogura-Yamada and Krushelnycky 2020	2020	The effects of the invasive thief ant, Solenopsis papuana, on ground-dwelling invertebrates in mesic forests of Hawai'i	Solenopsis papuana	Gastropoda	21.475086, -158.108015	USA (Hawai'i)	Yes	tropical forest	Apr-16	pitfalls	pitfalls (1-week)	yes (hydramethylnon)	156	abundance	Table 1	0.4	1.127	6	0.41	1.151	6	5 pitfalls per site, 6 sites, each sampled before and 1-year after treatment	lots of data in Table 1	yes	-0.003	-0.003	0.923
acc058	Ogura-Yamada, CS; Krushelnycky, PD	Ogura-Yamada and Krushelnycky 2020	2020	The effects of the invasive thief ant, Solenopsis papuana, on ground-dwelling invertebrates in mesic forests of Hawai'i	Solenopsis papuana	Invertebrates	21.475086, -158.108015	USA (Hawai'i)	Yes	tropical forest	Apr-16	pitfalls	pitfalls (1-week)	yes (hydramethylnon)	156	abundance	Table 1	1.57	3.748	6	2.52	1.372	6	5 pitfalls per site, 6 sites, each sampled before and 1-year after treatment	lots of data in Table 1	yes	0.109	0.101	0.923
acc058	Ogura-Yamada, CS; Krushelnycky, PD	Ogura-Yamada and Krushelnycky 2020	2020	The effects of the invasive thief ant, Solenopsis papuana, on ground-dwelling invertebrates in mesic forests of Hawai'i	Solenopsis papuana	Invertebrates	21.475086, -158.108015	USA (Hawai'i)	Yes	tropical forest	Apr-16	litter extraction	litter samples (3-4 L)	yes (hydramethylnon)	156	abundance	Table 1	1.9	1.886	6	0.87	1.886	6	5 litter collections per site, 6 sites, each sampled before and 1-year after treatment	lots of data in Table 1	yes	0.207	0.191	0.923
acc062	Rowles, AD; O'Dowd, DJ	Rowles and O'Dowd 2009	2009	Impacts of the invasive Argentine ant on native ants and other invertebrates in coastal scrub in south-eastern Australia	Linepithema humile	Acari	-38.361294, 144.752847	Australia	Yes	shrub	May 2002 and 2003	litter extraction	litter	no	245	abundance	Table 4	226.1	100.399	5	220.7	49.417	5	1.5 kg of litter collected at each site from randomised 0.25 x 0.25 m quadrats	discounted ants because analyses included invasives in abundance and richness estimates without providing raw numbers	no	0.026	0.024	0.903
acc062	Rowles, AD; O'Dowd, DJ	Rowles and O'Dowd 2009	2009	Impacts of the invasive Argentine ant on native ants and other invertebrates in coastal scrub in south-eastern Australia	Linepithema humile	Araneae	-38.361294, 144.752847	Australia	Yes	shrub	May 2002 and 2003	litter extraction	litter	no	245	abundance	Table 4	30.4	7.155	5	29.4	9.391	5	1.5 kg of litter collected at each site from randomised 0.25 x 0.25 m quadrats	discounted ants because analyses included invasives in abundance and richness estimates without providing raw numbers	no	0.06	0.054	0.903
acc062	Rowles, AD; O'Dowd, DJ	Rowles and O'Dowd 2009	2009	Impacts of the invasive Argentine ant on native ants and other invertebrates in coastal scrub in south-eastern Australia	Linepithema humile	Blattodea	-38.361294, 144.752847	Australia	Yes	shrub	May 2002 and 2003	litter extraction	litter	no	245	abundance	Table 4	0.3	0.447	5	0.5	0.447	5	1.5 kg of litter collected at each site from randomised 0.25 x 0.25 m quadrats	discounted ants because analyses included invasives in abundance and richness estimates without providing raw numbers	no	-0.101	-0.091	0.903
acc062	Rowles, AD; O'Dowd, DJ	Rowles and O'Dowd 2009	2009	Impacts of the invasive Argentine ant on native ants and other invertebrates in coastal scrub in south-eastern Australia	Linepithema humile	Chilopoda	-38.361294, 144.752847	Australia	Yes	shrub	May 2002 and 2003	litter extraction	litter	no	245	abundance	Table 4	0.2	0.224	5	0.3	0.447	5	1.5 kg of litter collected at each site from randomised 0.25 x 0.25 m quadrats	discounted ants because analyses included invasives in abundance and richness estimates without providing raw numbers	no	-0.055	-0.049	0.903
acc062	Rowles, AD; O'Dowd, DJ	Rowles and O'Dowd 2009	2009	Impacts of the invasive Argentine ant on native ants and other invertebrates in coastal scrub in south-eastern Australia	Linepithema humile	Coleoptera	-38.361294, 144.752847	Australia	Yes	shrub	May 2002 and 2003	litter extraction	litter	no	245	abundance	Table 4	29.6	10.957	5	3.1	8.05	5	1.5 kg of litter collected at each site from randomised 0.25 x 0.25 m quadrats	discounted ants because analyses included invasives in abundance and richness estimates without providing raw numbers	no	1.146	1.035	0.903
acc062	Rowles, AD; O'Dowd, DJ	Rowles and O'Dowd 2009	2009	Impacts of the invasive Argentine ant on native ants and other invertebrates in coastal scrub in south-eastern Australia	Linepithema humile	Collembola	-38.361294, 144.752847	Australia	Yes	shrub	May 2002 and 2003	litter extraction	litter	no	245	abundance	Table 4	274.1	119.853	5	135.2	104.872	5	1.5 kg of litter collected at each site from randomised 0.25 x 0.25 m quadrats	discounted ants because analyses included invasives in abundance and richness estimates without providing raw numbers	no	0.54	0.487	0.903
acc062	Rowles, AD; O'Dowd, DJ	Rowles and O'Dowd 2009	2009	Impacts of the invasive Argentine ant on native ants and other invertebrates in coastal scrub in south-eastern Australia	Linepithema humile	Diplopoda	-38.361294, 144.752847	Australia	Yes	shrub	May 2002 and 2003	litter extraction	litter	no	245	abundance	Table 4	0.7	0.671	5	0.2	0.224	5	1.5 kg of litter collected at each site from randomised 0.25 x 0.25 m quadrats	discounted ants because analyses included invasives in abundance and richness estimates without providing raw numbers	no	0.227	0.205	0.903
acc062	Rowles, AD; O'Dowd, DJ	Rowles and O'Dowd 2009	2009	Impacts of the invasive Argentine ant on native ants and other invertebrates in coastal scrub in south-eastern Australia	Linepithema humile	Diplopoda	-38.361294, 144.752847	Australia	Yes	shrub	May 2002 and 2003	litter extraction	litter	no	245	abundance	Table 4	27.3	7.603	5	20.1	9.839	5	1.5 kg of litter collected at each site from randomised 0.25 x 0.25 m quadrats	discounted ants because analyses included invasives in abundance and richness estimates without providing raw numbers	no	0.408	0.368	0.903
acc062	Rowles, AD; O'Dowd, DJ	Rowles and O'Dowd 2009	2009	Impacts of the invasive Argentine ant on native ants and other invertebrates in coastal scrub in south-eastern Australia	Linepithema humile	Diptera	-38.361294, 144.752847	Australia	Yes	coastal scrub	May 2002 and 2003	litter extraction	litter	no	245	abundance	Table 4	3.7	2.46	5	5.5	2.683	5	1.5 kg of litter collected at each site from randomised 0.25 x 0.25 m quadrats	discounted ants because analyses included invasives in abundance and richness estimates without providing raw numbers	no	-0.314	-0.283	0.903
acc062	Rowles, AD; O'Dowd, DJ	Rowles and O'Dowd 2009	2009	Impacts of the invasive Argentine ant on native ants and other invertebrates in coastal scrub in south-eastern Australia	Linepithema humile	Embioptera	-38.361294, 144.752847	Australia	Yes	coastal scrub	May 2002 and 2003	litter extraction	litter	no	245	abundance	Table 4	1.2	1.565	5	6.9	10.286	5	1.5 kg of litter collected at each site from randomised 0.25 x 0.25 m quadrats	discounted ants because analyses included invasives in abundance and richness estimates without providing raw numbers	no	-0.577	-0.522	0.903
acc062	Rowles, AD; O'Dowd, DJ	Rowles and O'Dowd 2009	2009	Impacts of the invasive Argentine ant on native ants and other invertebrates in coastal scrub in south-eastern Australia	Linepithema humile	Gastropoda	-38.361294, 144.752847	Australia	Yes	coastal scrub	May 2002 and 2003	litter extraction	litter	no	245	abundance	Table 4	7.4	6.261	5	8.7	4.249	5	1.5 kg of litter collected at each site from randomised 0.25 x 0.25 m quadrats	discounted ants because analyses included invasives in abundance and richness estimates without providing raw numbers	no	-0.098	-0.089	0.903
acc062	Rowles, AD; O'Dowd, DJ	Rowles and O'Dowd 2009	2009	Impacts of the invasive Argentine ant on native ants and other invertebrates in coastal scrub in south-eastern Australia	Linepithema humile	Hemiptera	-38.361294, 144.752847	Australia	Yes	coastal scrub	May 2002 and 2003	litter extraction	litter	no	245	abundance	Table 4	7.9	4.249	5	7.2	6.932	5	1.5 kg of litter collected at each site from randomised 0.25 x 0.25 m quadrats	discounted ants because analyses included invasives in abundance and richness estimates without providing raw numbers	no	0.066	0.059	0.903
acc062	Rowles, AD; O'Dowd, DJ	Rowles and O'Dowd 2009	2009	Impacts of the invasive Argentine ant on native ants and other invertebrates in coastal scrub in south-eastern Australia	Linepithema humile	Hemiptera	-38.361294, 144.752847	Australia	Yes	coastal scrub	May 2002 and 2003	litter extraction	litter	no	245	abundance	Table 4	5.8	3.354	5	4.8	1.789	5	1.5 kg of litter collected at each site from randomised 0.25 x 0.25 m quadrats	discounted ants because analyses included invasives in abundance and richness estimates without providing raw numbers	no	0.141	0.127	0.903
acc062	Rowles, AD; O'Dowd, DJ	Rowles and O'Dowd 2009	2009	Impacts of the invasive Argentine ant on native ants and other invertebrates in coastal scrub in south-eastern Australia	Linepithema humile	Hymenoptera	-38.361294, 144.752847	Australia	Yes	coastal scrub	May 2002 and 2003	litter extraction	litter	no	245	abundance	Table 4	1.7	1.565	5	0.8	0.738	5	1.5 kg of litter collected at each site from randomised 0.25 x 0.25 m quadrats	discounted ants because analyses included invasives in abundance and richness estimates without providing raw numbers	no	0.247	0.223	0.903
acc062	Rowles, AD; O'Dowd, DJ	Rowles and O'Dowd 2009	2009	Impacts of the invasive Argentine ant on native ants and other invertebrates in coastal scrub in south-eastern Australia	Linepithema humile	Invertebrates	-38.361294, 144.752847	Australia	Yes	shrub	May 2002 and 2003	litter extraction	litter	no	244	abundance	text	1494	333.174	5	1114	315.286	5	1.5 kg of litter collected at each site from randomised 0.25 x 0.25 m quadrats	discounted ants because analyses included invasives in abundance and richness estimates without providing raw numbers	no	0.525	0.474	0.903
acc062	Rowles, AD; O'Dowd, DJ	Rowles and O'Dowd 2009	2009	Impacts of the invasive Argentine ant on native ants and other invertebrates in coastal scrub in south-eastern Australia	Linepithema humile	Isopoda	-38.361294, 144.752847	Australia	Yes	coastal scrub	May 2002 and 2003	litter extraction	litter	no	245	abundance	Table 4	71.7	55.678	5	38	33.317	5	1.5 kg of litter collected at each site from randomised 0.25 x 0.25 m quadrats	discounted ants because analyses included invasives in abundance and richness estimates without providing raw numbers	no	0.292	0.264	0.903
acc062	Rowles, AD; O'Dowd, DJ	Rowles and O'Dowd 2009	2009	Impacts of the invasive Argentine ant on native ants and other invertebrates in coastal scrub in south-eastern Australia	Linepithema humile	Lepidoptera	-38.361294, 144.752847	Australia	Yes	coastal scrub	May 2002 and 2003	litter extraction	litter	no	245	abundance	Table 4	29.7	15.429	5	12.4	2.907	5	1.5 kg of litter collected at each site from randomised 0.25 x 0.25 m quadrats	discounted ants because analyses included invasives in abundance and richness estimates without providing raw numbers	no	0.558	0.504	0.903
acc062	Rowles, AD; O'Dowd, DJ	Rowles and O'Dowd 2009	2009	Impacts of the invasive Argentine ant on native ants and other invertebrates in coastal scrub in south-eastern Australia	Linepithema humile	Pscoptera	-38.361294, 144.752847	Australia	Yes	shrub	May 2002 and 2003	litter extraction	litter	no	245	abundance	Table 4	1.9	1.565	5	8.5	5.59	5	1.5 kg of litter collected at each site from randomised 0.25 x 0.25 m quadrats	discounted ants because analyses included invasives in abundance and richness estimates without providing raw numbers	no	-1.073	-0.97	0.903
acc062	Rowles, AD; O'Dowd, DJ	Rowles and O'Dowd 2009	2009	Impacts of the invasive Argentine ant on native ants and other invertebrates in coastal scrub in south-eastern Australia	Linepithema humile	Pseudoscorpiones	-38.361294, 144.752847	Australia	Yes	shrub	May 2002 and 2003	litter extraction	litter	no	245	abundance	Table 4	14.9	8.273	5	19.4	3.13	5	1.5 kg of litter collected at each site from randomised 0.25 x 0.25 m quadrats	discounted ants because analyses included invasives in abundance and richness estimates without providing raw numbers	no	-0.267	-0.241	0.903
acc062	Rowles, AD; O'Dowd, DJ	Rowles and O'Dowd 2009	2009	Impacts of the invasive Argentine ant on native ants and other invertebrates in coastal scrub in south-eastern Australia	Linepithema humile	Thysanoptera	-38.361294, 144.752847	Australia	Yes	shrub	May 2002 and 2003	litter extraction	litter	no	245	abundance	Table 4	10.4	6.261	5	6.8	6.485	5	1.5 kg of litter collected at each site from randomised 0.25 x 0.25 m quadrats	discounted ants because analyses included invasives in abundance and richness estimates without providing raw numbers	no	0.259	0.234	0.903
acc063	Rowles, AD; Silverman, J	Rowles and Silverman 2010	2010	Argentine Ant Invasion Associated With Lob lolly Pines in the Southeastern United States: Minimal Impacts But Seasonally Sustained	Linepithema humile	Ants	35.885941, -78.865690	USA	No	coniferous forest	July 2006-2007	pitfalls, visual survey	pitfalls and visual survey	no	1146	abundance	text	85.92	19.082	6	75	18.567	6	12 pitfalls per plot, 6 invaded and 6 uninvaded, as well as 60 s visual surveys on tree trunks for ants		no	0.238	0.219	0.923
acc064	Sahli, HF; Krushelnycky, PD; Drake, DR; Taylor, AD	Sahli et al. 2016	2016	Patterns of Floral Visitation to Native Hawaiian Plants in Presence and Absence of Invasive Argentine Ants	Linepithema humile	Hymenoptera	20.745214, -156.237262	USA (Hawai'i)	Yes	shrub	June 2008 and April 2009	pan traps	pan traps	no	317	abundance	Figure 6	0.647	2	4	0.23	1.017	8	12 in 2008 per zone (3 zones), and 48 in 2009 per zone		no	0.094	0.086	0.923
acc066	Salyer, A; Bennett, GW; Buczkowski, GA	Salyer et al. 2014	2014	Odorous House Ants (Tapinoma sessile) as Back-Seat Drivers of Localized Ant Decline in Urban Habitats	Tapinoma sessile	Ants	40.424792, -86.921419	USA	No	mixed forest	May-August 2009 and 2010	hand sampling	hand sampling	no	7	abundance	Figure 2	6.28	2.98	30	5.93	2.45	30	45 min hand searching in each 2.75 x 2.75 m plot between May-August both 2009 and 2010. 30 invaded plots 30 uninvaded plots in each habitat type (see habitat column)			0.021	0.02	0.987
acc066	Salyer, A; Bennett, GW; Buczkowski, GA	Salyer et al. 2014	2014	Odorous House Ants (Tapinoma sessile) as Back-Seat Drivers of Localized Ant Decline in Urban Habitats	Tapinoma sessile	Ants	40.424792, -86.921419	USA	No	mixed habitats	May-August 2009 and 2010	hand sampling	hand sampling	no	7	abundance	Figure 2	4.28	2.175	30	3.73	1.77	30	45 min hand searching in each 2.75 x 2.75 m plot between May-August both 2009 and 2010. 30 invaded plots 30 uninvaded plots in each habitat type (see habitat column)			0.042	0.042	0.987
acc068	Sarty, M; Abbott, KL; Lester, PJ	Sarty et al. 2007	2007	Community level impacts of an ant invader and food mediated coexistence	Anoplolepis gracilipes	Ants	-9.135200, -171.828921	New Zealand (Tokelau)	Yes	tropical forest	November-December 2007	pitfalls	pitfalls	no	168	abundance	Table 1	1.07	0.9	3	2.12	4.92	6	five pitfalls per 15 x 15 m plot, two plots per island, eight islands total. 16 total plots = 80 pitfalls total		yes	-0.155	-0.138	0.889
acc077	Verble-Pearson, R; Pearson, S	Verble-Pearson and Pearson 2016	2016	European Fire Ant Presence Decreases Native Arboreal Insect Abundance in Acadia National Park, Maine, USA	Myrmica rubra	Invertebrates	44.334897, -68.274798	USA	No	mixed forest	May - Jun. 2009	arboreal pitfalls	arboreal pitfalls (re sampled every 3 days)	no	164	abundance	Figure 1	0.38	0.19	5	0.41	0.1	5	10 arboreal pitfalls per site on ten different trees. 5 invaded, 5 uninvaded for a total of 100 traps			-0.017	-0.015	0.903
acc086	Allen, CR; Lutz, RS; Lockley, T; Phillips, SA; Demarais, S	Allen et al. 2001	2001	The non-indigenous ant, Solenopsis invicta, reduces loggerhead shrike and native insect abundance	Solenopsis invicta	Birds	32.723970, -80.901553	USA	No	grassland	Jun. - Oct. 1991 and 1992.	transect	transect counts	yes (hydramethylnon)	254	abundance	Table 3	0.72	0.201	5	0.25	0.291	5	5 count points per 3.2-km transects. 3 mins at each station, surveyed 12 times per paired site, total of 60 counts on each pair of sites in 1992, and 85 counts in 1993. Abundance = average number of shrikes observed		yes	0.262	0.236	0.903
acc086	Allen, CR; Lutz, RS; Lockley, T; Phillips, SA; Demarais, S	Allen et al. 2001	2001	The non-indigenous ant, Solenopsis invicta, reduces loggerhead shrike and native insect abundance	Solenopsis invicta	Invertebrates	32.723970, -80.901553	USA	No	grassland	Jun. - Oct. 1991 and 1992.	light trap	light trap collection	yes (hydramethylnon)	254	abundance	Table 1	614.75	263.705	3	284.75	137.915	3	One light trap per site per sampling period (June, July, Oct. 1991 and March, May, June, August and October 1992 for a total of 8 sampling periods per study site)	n = 3 for invert collections. Abundance is based on total volume in cubic centimetres	yes	0.847	0.678	0.8
acc089	Cole, FR; Medeiros, AC; Loope, LL; Zuehlke, WW	Cole et al. 1992	1992	EFFECTS OF THE ARGENTINE ANT ON ARTHROPOD FAUNA OF HAWAIIAN HIGH-ELEVATION SHRUBLAND	Linepithema humile	Invertebrates	20.769456, -156.243595	USA (Hawai'i)	Yes	shrub	Apr., May, Aug. 1985, and March 1986	visual surveys	visual surveys	no	1317	abundance	Table 3	16.277	13.79	3	3.165	5.525	3	622 total rocks turned over across all treatments			0.654	0.523	0.8
acc089	Cole, FR; Medeiros, AC; Loope, LL; Zuehlke, WW	Cole et al. 1992	1992	EFFECTS OF THE ARGENTINE ANT ON ARTHROPOD FAUNA OF HAWAIIAN HIGH-ELEVATION SHRUBLAND	Linepithema humile	Invertebrates	20.769456, -156.243595	USA (Hawai'i)	Yes	shrub	Jan. - Feb. 1986	pitfalls	pitfalls	no	1318	abundance	Table 4	0.602	0.479	3	0.479	0.483	3	150 pitfalls per treatment, for 300 in total.			0.096	0.077	0.8
acc094	Le Breton, J; Chazeau, J; Jourdan, H	Le Breton et al. 2003	2003	Immediate impacts of invasion by Wasmannia auropunctata (Hymenoptera : Formicidae) on native litter ant fauna in a New Caledonian rainforest	Wasmannia auropunctata	Ants	-22.111720, 166.658723	France (New Caledonia)	Yes	tropical forest	July 1999 and March 2000	pitfalls	pitfalls	no	205	abundance	Figure 1	1.888	0.778	3	0.258	0.292	4	168 pitfalls per period, so 336 in total. Site is defined as a different transects		yes	0.898	0.756	0.842
acc096	Morris, JR; Steigman, KL	Morris and Steigman 1993	1993	Effects of polygyne fire ant invasion on native ants of a blackland prairie in Texas	Solenopsis invicta	Ants	33.276416, -96.300727	USA	No	grassland	April, June and August 1991	pitfalls	pitfalls	no	137	abundance	Figure 1	74.919	12.704	5	2.906	0.877	5				2.826	2.553	0.903
acc099	Porter, SD; Savignano, DA	Porter and Savignano 1990	1990	Invasion of polygyne fire ants decimates native ants and disrupts arthropod community	Solenopsis invicta	Ants	30.283604, -97.779983	USA	No	mixed habitats	1987 - 1990	pitfalls	pitfalls	no	2098	abundance	Figure 2	146.8108108	46.087	5	16.108	17.2	5	80 total pitfall traps. 16 traps at each site. 5 paired sites (8 traps in each treatment).			1.398	1.263	0.903
acc099	Porter, SD; Savignano, DA	Porter and Savignano 1990	1990	Invasion of polygyne fire ants decimates native ants and disrupts arthropod community	Solenopsis invicta	Araneae	30.283604, -97.779983	USA	No	mixed habitats	1987 - 1990	pitfalls	pitfalls	no	2101	abundance	Table 3	17.8	3.354	5	12.4	6.485	5	80 total pitfall traps. 16 traps at each site. 5 paired sites (8 traps in each treatment).			0.598	0.54	0.903
acc099	Porter, SD; Savignano, DA	Porter and Savignano 1990	1990	Invasion of polygyne fire ants decimates native ants and disrupts arthropod community	Solenopsis invicta	Chilopoda	30.283604, -97.779983	USA	No	mixed habitats	1987 - 1990	pitfalls	pitfalls	no	2101	abundance	Table 3	0.8	0.671	5	2.6	2.683	5	80 total pitfall traps. 16 traps at each site. 5 paired sites (8 traps in each treatment).			-0.554	-0.5	0.903
acc099	Porter, SD; Savignano, DA	Porter and Savignano 1990	1990	Invasion of polygyne fire ants decimates native ants and disrupts arthropod community	Solenopsis invicta	Coleoptera	30.283604, -97.779983	USA	No	mixed habitats	1987 - 1990	pitfalls	pitfalls	no	2101	abundance	Table 3	15.4	5.814	5	16	17.441	5	80 total pitfall traps. 16 traps at each site. 5 paired sites (8 traps in each treatment).			-0.031	-0.028	0.903
acc099	Porter, SD; Savignano, DA	Porter and Savignano 1990	1990	Invasion of polygyne fire ants decimates native ants and disrupts arthropod community	Solenopsis invicta	Dermaptera	30.283604, -97.779983	USA	No	mixed habitats	1987 - 1990	pitfalls	pitfalls	no	2101	abundance	Table 3	2.4	3.801	5	0.8	0.894	5	80 total pitfall traps. 16 traps at each site. 5 paired sites (8 traps in each treatment).			0.204	0.184	0.903
acc099	Porter, SD; Savignano, DA	Porter and Savignano 1990	1990	Invasion of polygyne fire ants decimates native ants and disrupts arthropod community	Solenopsis invicta	Diplopoda	30.283604, -97.779983	USA	No	mixed habitats	1987 - 1990	pitfalls	pitfalls	no	2101	abundance	Table 3	28.4	57.243	5	11.6	17.889	5	80 total pitfall traps. 16 traps at each site. 5 paired sites (8 traps in each treatment).			0.145	0.131	0.903
acc099	Porter, SD; Savignano, DA	Porter and Savignano 1990	1990	Invasion of polygyne fire ants decimates native ants and disrupts arthropod community	Solenopsis invicta	Diptera	30.283604, -97.779983	USA	No	mixed habitats	1987 - 1990	pitfalls	pitfalls	no	2101	abundance	Table 3	9.6	7.379	5	4.6	2.683	5	80 total pitfall traps. 16 traps at each site. 5 paired sites (8 traps in each treatment).			0.332	0.3	0.903
acc099	Porter, SD; Savignano, DA	Porter and Savignano 1990	1990	Invasion of polygyne fire ants decimates native ants and disrupts arthropod community	Solenopsis invicta	Hemiptera	30.283604, -97.779983	USA	No	mixed habitats	1987 - 1990	pitfalls	pitfalls	no	2101	abundance	Table 3	3.4	1.565	5	5.8	5.814	5	80 total pitfall traps. 16 traps at each site. 5 paired sites (8 traps in each treatment).			-0.38	-0.343	0.903
acc099	Porter, SD; Savignano, DA	Porter and Savignano 1990	1990	Invasion of polygyne fire ants decimates native ants and disrupts arthropod community	Solenopsis invicta	Hymenoptera	30.283604, -97.779983	USA	No	mixed habitats	1987 - 1990	pitfalls	pitfalls	no	2101	abundance	Table 3	3.8	3.354	5	4.6	2.683	5	80 total pitfall traps. 16 traps at each site. 5 paired sites (8 traps in each treatment).			-0.109	-0.099	0.903
acc099	Porter, SD; Savignano, DA	Porter and Savignano 1990	1990	Invasion of polygyne fire ants decimates native ants and disrupts arthropod community	Solenopsis invicta	Invertebrates	30.283604, -97.779983	USA	No	mixed forest	1987 - 1990	pitfalls	pitfalls	no	2101	abundance	Table 3	17.4	10.51	5	4.6	2.683	5	80 total pitfall traps. 16 traps at each site. 5 paired sites (8 traps in each treatment).			0.603	0.545	0.903
acc099	Porter, SD; Savignano, DA	Porter and Savignano 1990	1990	Invasion of polygyne fire ants decimates native ants and disrupts arthropod community	Solenopsis invicta	Isopoda	30.283604, -97.779983	USA	No	mixed habitats	1987 - 1990	pitfalls	pitfalls	no	2101	abundance	Table 3	568	840.762	5	92	194.538	5	80 total pitfall traps. 16 traps at each site. 5 paired sites (8 traps in each treatment).			0.282	0.254	0.903
acc099	Porter, SD; Savignano, DA	Porter and Savignano 1990	1990	Invasion of polygyne fire ants decimates native ants and disrupts arthropod community	Solenopsis invicta	Orthoptera	30.283604, -97.779983	USA	No	mixed forest	1987 - 1990	pitfalls	pitfalls	no	2101	abundance	Table 3	6.2	6.037	5	45.2	44.945	5	80 total pitfall traps. 16 traps at each site. 5 paired sites (8 traps in each treatment).			-0.928	-0.839	0.903
acc106	Devenish, Adam J. M.; Newton, Rosemary J.; Bridle, Jon R.; Gomez, Crisanto; Midgley, Jeremy J.; Sumner, Seirian	Devenish et al. 2021	2021	Contrasting responses of native ant communities to invasion by an ant invader, Linepithema humile	Linepithema humile	Ants	41.978323, 2.856531	Spain	No	mixed forest	June-July 2014	pitfalls	pitfalls	no	2560	abundance	Table 1	76.5	267.572	4	28.5	4.031	4	20 traps per site. 4 sites per treatment (8 total per country), so 160 traps per country			0.104	0.09	0.87
acc106	Devenish, Adam J. M.; Newton, Rosemary J.; Bridle, Jon R.; Gomez, Crisanto; Midgley, Jeremy J.; Sumner, Seirian	Devenish et al. 2021	2021	Contrasting responses of native ant communities to invasion by an ant invader, Linepithema humile	Linepithema humile	Ants	-33.975682, 18.994734	South Africa	No	mixed forest	June-July 2014	pitfalls	pitfalls	no	2561	abundance	Table 2	1109.857	615.918	7	261.25	81.558	4	20 traps per site. 4 sites per treatment (8 total per country), so 160 traps per country			0.562	0.514	0.914
acc121	Gasc, A.; Anso, J.; Sueur, J.; Jourdan, H.; Desutter-Grandcolas, L.	Gasc et al. 2018	2018	Cricket calling communities as an indicator of the invasive ant Wasmannia auropunctata in an insular biodiversity hotspot	Wasmannia auropunctata	Orthoptera	-21.493308, 165.675916	France (New Caledonia)	Yes	tropical forest	Oct.- Dec. 2013	acoustic surveys	acoustic surveys	no	1106	abundance	Figure 4	60.727	109.005	24	0.01	0.01	24	120 2-minute recordings for each site over 6 randomly selected days	day		0.116	0.114	0.984
acc121	Gasc, A.; Anso, J.; Sueur, J.; Jourdan, H.; Desutter-Grandcolas, L.	Gasc et al. 2018	2018	Cricket calling communities as an indicator of the invasive ant Wasmannia auropunctata in an insular biodiversity hotspot	Wasmannia auropunctata	Orthoptera	-21.493308, 165.675916	France (New Caledonia)	Yes	tropical forest	Oct.- Dec. 2013	acoustic surveys	acoustic surveys	no	1106	abundance	Figure 4	76.263	148.896	24	16.162	70.333	24	120 2-minute recordings for each site over 6 randomly selected days	night		0.084	0.082	0.984
acc134	Stork, Nigel E.; Kitching, R. L.; Davis, N. E.; Abbott, K. L.	Stork et al. 2014	2014	The impact of aerial baiting for control of the yellow crazy ant, Anoplolepis gracilipes, on canopy-dwelling arthropods and selected vertebrates on Christmas Island (Indian Ocean)	Anoplolepis gracilipes	Acari	-10.497475, 105.558821	Australia (Christmas Island)	Yes	tropical forest	Sep. 2002	canopy fogging	canopy fogging	no	85	abundance	Appendix 1	1.72	1.36	4	2.12	1.48	4	five trees fogged per site, results are pooled			-0.132	-0.115	0.87
acc134	Stork, Nigel E.; Kitching, R. L.; Davis, N. E.; Abbott, K. L.	Stork et al. 2014	2014	The impact of aerial baiting for control of the yellow crazy ant, Anoplolepis gracilipes, on canopy-dwelling arthropods and selected vertebrates on Christmas Island (Indian Ocean)	Anoplolepis gracilipes	Ants	-10.497475, 105.558821	Australia (Christmas Island)	Yes	tropical forest	Sep. 2002	canopy fogging	canopy fogging	no	85	abundance	Appendix 1	4.44	3.2	4	3.66	4.04	4	five trees fogged per site, results are pooled			0.116	0.101	0.87
acc134	Stork, Nigel E.; Kitching, R. L.; Davis, N. E.; Abbott, K. L.	Stork et al. 2014	2014	The impact of aerial baiting for control of the yellow crazy ant, Anoplolepis gracilipes, on canopy-dwelling arthropods and selected vertebrates on Christmas Island (Indian Ocean)	Anoplolepis gracilipes	Araneae	-10.497475, 105.558821	Australia (Christmas Island)	Yes	tropical forest	Sep. 2002	canopy fogging	canopy fogging	no	85	abundance	Appendix 1	0.76	0.68	4	1.12	0.88	4	five trees fogged per site, results are pooled			-0.181	-0.157	0.87
acc134	Stork, Nigel E.; Kitching, R. L.; Davis, N. E.; Abbott, K. L.	Stork et al. 2014	2014	The impact of aerial baiting for control of the yellow crazy ant, Anoplolepis gracilipes, on canopy-dwelling arthropods and selected vertebrates on Christmas Island (Indian Ocean)	Anoplolepis gracilipes	Birds	-10.497475, 105.558821	Australia (Christmas Island)	Yes	tropical forest	Sep. 2002	visual surveys	visual surveys	no	85	abundance	Table 3	31.05	10.8	4	24.49	10.73	4	20-minute point counts, 11 surveys per site			0.314	0.273	0.87
acc134	Stork, Nigel E.; Kitching, R. L.; Davis, N. E.; Abbott, K. L.	Stork et al. 2014	2014	The impact of aerial baiting for control of the yellow crazy ant, Anoplolepis gracilipes, on canopy-dwelling arthropods and selected vertebrates on Christmas Island (Indian Ocean)	Anoplolepis gracilipes	Blattodea	-10.497475, 105.558821	Australia (Christmas Island)	Yes	tropical forest	Sep. 2002	canopy fogging	canopy fogging	no	85	abundance	Appendix 1	0.24	0.48	4	0.12	0.24	4	five trees fogged per site, results are pooled			0.073	0.063	0.87
acc134	Stork, Nigel E.; Kitching, R. L.; Davis, N. E.; Abbott, K. L.	Stork et al. 2014	2014	The impact of aerial baiting for control of the yellow crazy ant, Anoplolepis gracilipes, on canopy-dwelling arthropods and selected vertebrates on Christmas Island (Indian Ocean)	Anoplolepis gracilipes	Coleoptera	-10.497475, 105.558821	Australia (Christmas Island)	Yes	tropical forest	Sep. 2002	canopy fogging	canopy fogging	no	85	abundance	Appendix 1	3.76	4.04	4	1.54	1.12	4	five trees fogged per site, results are pooled			0.308	0.268	0.87
acc134	Stork, Nigel E.; Kitching, R. L.; Davis, N. E.; Abbott, K. L.	Stork et al. 2014	2014	The impact of aerial baiting for control of the yellow crazy ant, Anoplolepis gracilipes, on canopy-dwelling arthropods and selected vertebrates on Christmas Island (Indian Ocean)	Anoplolepis gracilipes	Collembola	-10.497475, 105.558821	Australia (Christmas Island)	Yes	tropical forest	Sep. 2002	canopy fogging	canopy fogging	no	85	abundance	Appendix 1	0.26	0.28	4	0.22	0.44	4	five trees fogged per site, results are pooled			0.026	0.023	0.87
acc134	Stork, Nigel E.; Kitching, R. L.; Davis, N. E.; Abbott, K. L.	Stork et al. 2014	2014	The impact of aerial baiting for control of the yellow crazy ant, Anoplolepis gracilipes, on canopy-dwelling arthropods and selected vertebrates on Christmas Island (Indian Ocean)	Anoplolepis gracilipes	Diplopoda	-10.497475, 105.558821	Australia (Christmas Island)	Yes	tropical forest	Sep. 2002	canopy fogging	canopy fogging	no	85	abundance	Appendix 1	0.06	0.12	4	0.01	0.01	4	five trees fogged per site, results are pooled			0.042	0.037	0.87
acc134	Stork, Nigel E.; Kitching, R. L.; Davis, N. E.; Abbott, K. L.	Stork et al. 2014	2014	The impact of aerial baiting for control of the yellow crazy ant, Anoplolepis gracilipes, on canopy-dwelling arthropods and selected vertebrates on Christmas Island (Indian Ocean)	Anoplolepis gracilipes	Diptera	-10.497475, 105.558821	Australia (Christmas Island)	Yes	tropical forest	Sep. 2002	canopy fogging	canopy fogging	no	85	abundance	Appendix 1	3.12	3	4	3.44	3.16	4	five trees fogged per site, results are pooled			-0.053	-0.046	0.87
acc134	Stork, Nigel E.; Kitching, R. L.; Davis, N. E.; Abbott, K. L.	Stork et al. 2014	2014	The impact of aerial baiting for control of the yellow crazy ant, Anoplolepis gracilipes, on canopy-dwelling arthropods and selected vertebrates on Christmas Island (Indian Ocean)	Anoplolepis gracilipes	Hemiptera	-10.497475, 105.558821	Australia (Christmas Island)	Yes	tropical forest	Sep. 2002	canopy fogging	canopy fogging	no	85	abundance	Appendix 1	10.14	6.76	4	45.08	43.8	4	five trees fogged per site, results are pooled			-0.88	-0.765	0.87
acc134	Stork, Nigel E.; Kitching, R. L.; Davis, N. E.; Abbott, K. L.	Stork et al. 2014	2014	The impact of aerial baiting for control of the yellow crazy ant, Anoplolepis gracilipes, on canopy-dwelling arthropods and selected vertebrates on Christmas Island (Indian Ocean)	Anoplolepis gracilipes	Heteroptera	-10.497475, 105.558821	Australia (Christmas Island)	Yes	tropical forest	Sep. 2002	canopy fogging	canopy fogging	no	85	abundance	Appendix 1	0.62	0.88	4	0.22	0.36	4	five trees fogged per site, results are pooled			0.19	0.165	0.87
acc134	Stork, Nigel E.; Kitching, R. L.; Davis, N. E.; Abbott, K. L.	Stork et al. 2014	2014	The impact of aerial baiting for control of the yellow crazy ant, Anoplolepis gracilipes, on canopy-dwelling arthropods and selected vertebrates on Christmas Island (Indian Ocean)	Anoplolepis gracilipes	Hymenoptera	-10.497475, 105.558821	Australia (Christmas Island)	Yes	tropical forest	Sep. 2002	canopy fogging	canopy fogging	no	85	abundance	Appendix 1	1.62	1.56	4	1.08	1.16	4	five trees fogged per site, results are pooled			0.168	0.146	0.87
acc134	Stork, Nigel E.; Kitching, R. L.; Davis, N. E.; Abbott, K. L.	Stork et al. 2014	2014	The impact of aerial baiting for control of the yellow crazy ant, Anoplolepis gracilipes, on canopy-dwelling arthropods and selected vertebrates on Christmas Island (Indian Ocean)	Anoplolepis gracilipes	Isopoda	-10.497475, 105.558821	Australia (Christmas Island)	Yes	tropical forest	Sep. 2002	canopy fogging	canopy fogging	no	85	abundance	Appendix 1	0.01	0.01	4	0.01	0.01	4	five trees fogged per site, results are pooled			0.01	0.01	0.87
acc134	Stork, Nigel E.; Kitching, R. L.; Davis, N. E.; Abbott, K. L.	Stork et al. 2014	2014	The impact of aerial baiting for control of the yellow crazy ant, Anoplolepis gracilipes, on canopy-dwelling arthropods and selected vertebrates on Christmas Island (Indian Ocean)	Anoplolepis gracilipes	Lepidoptera	-10.497475, 105.558821	Australia (Christmas Island)	Yes	tropical forest	Sep. 2002	canopy fogging	canopy fogging	no	85	abundance	Appendix 1	3.1	3.28	4	5.84	5.88	4	five trees fogged per site, results are pooled			-0.353	-0.307	0.87
acc134	Stork, Nigel E.; Kitching, R. L.; Davis, N. E.; Abbott, K. L.	Stork et al. 2014	2014	The impact of aerial baiting for control of the yellow crazy ant, Anoplolepis gracilipes, on canopy-dwelling arthropods and selected vertebrates on Christmas Island (Indian Ocean)	Anoplolepis gracilipes	Neuroptera	-10.497475, 105.558821	Australia (Christmas Island)	Yes	tropical forest	Sep. 2002	canopy fogging	canopy fogging	no	85	abundance	Appendix 1	0.16	0.24	4	0.2	0.32	4	five trees fogged per site, results are pooled			-0.027	-0.023	0.87
acc134	Stork, Nigel E.; Kitching, R. L.; Davis, N. E.; Abbott, K. L.	Stork et al. 2014	2014	The impact of aerial baiting for control of the yellow crazy ant, Anoplolepis gracilipes, on canopy-dwelling arthropods and selected vertebrates on Christmas Island (Indian Ocean)	Anoplolepis gracilipes	Orthoptera	-10.497475, 105.558821	Australia (Christmas Island)	Yes	tropical forest	Sep. 2002	canopy fogging	canopy fogging	no	85	abundance	Appendix 1	0.32	0.64	4	0.01	0.01	4	five trees fogged per site, results are pooled			0.178	0.155	0.87
acc134	Stork, Nigel E.; Kitching, R. L.; Davis, N. E.; Abbott, K. L.	Stork et al. 2014	2014	The impact of aerial baiting for control of the yellow crazy ant, Anoplolepis gracilipes, on canopy-dwelling arthropods and selected vertebrates on Christmas Island (Indian Ocean)	Anoplolepis gracilipes	Phasmatodea	-10.497475, 105.558821	Australia (Christmas Island)	Yes	tropical forest	Sep. 2002	canopy fogging	canopy fogging	no	85	abundance	Appendix 1	0.06	0.12	4	0.01	0.01	4	five trees fogged per site, results are pooled			0.042	0.037	0.87
acc134	Stork, Nigel E.; Kitching, R. L.; Davis, N. E.; Abbott, K. L.	Stork et al. 2014	2014	The impact of aerial baiting for control of the yellow crazy ant, Anoplolepis gracilipes, on canopy-dwelling arthropods and selected vertebrates on Christmas Island (Indian Ocean)	Anoplolepis gracilipes	Pseudoscorpiones	-10.497475, 105.558821	Australia (Christmas Island)	Yes	tropical forest	Sep. 2002	canopy fogging	canopy fogging	no	85	abundance	Appendix 1	0.16	0.24	4	0.58	0.76	4	five trees fogged per site, results are pooled			-0.26	-0.226	0.87
acc134	Stork, Nigel E.; Kitching, R. L.; Davis, N. E.; Abbott, K. L.	Stork et al. 2014	2014	The impact of aerial baiting for control of the yellow crazy ant, Anoplolepis gracilipes, on canopy-dwelling arthropods and selected vertebrates on Christmas Island (Indian Ocean)	Anoplolepis gracilipes	Psocoptera	-10.497475, 105.558821	Australia (Christmas Island)	Yes	tropical forest	Sep. 2002	canopy fogging	canopy fogging	no	85	abundance	Appendix 1	2.04	2.16	4	4.52	2.76	4	five trees fogged per site, results are pooled			-0.532	-0.463	0.87
acc134	Stork, Nigel E.; Kitching, R. L.; Davis, N. E.; Abbott, K. L.	Stork et al. 2014	2014	The impact of aerial baiting for control of the yellow crazy ant, Anoplolepis gracilipes, on canopy-dwelling arthropods and selected vertebrates on Christmas Island (Indian Ocean)	Anoplolepis gracilipes	Reptiles	-10.497475, 105.558821	Australia (Christmas Island)	Yes	tropical forest	Sep. 2002	visual surveys	visual surveys	no	85	abundance	Table 3	7.8	9.2	4	0.9	1.8	4	20-minute point counts, 11 surveys per site			0.429	0.373	0.87
acc134	Stork, Nigel E.; Kitching, R. L.; Davis, N. E.; Abbott, K. L.	Stork et al. 2014	2014	The impact of aerial baiting for control of the yellow crazy ant, Anoplolepis gracilipes, on canopy-dwelling arthropods and selected vertebrates on Christmas Island (Indian Ocean)	Anoplolepis gracilipes	Thysanoptera	-10.497475, 105.558821	Australia (Christmas Island)	Yes	tropical forest	Sep. 2002	canopy fogging	canopy fogging	no	85	abundance	Appendix 1	0.72	0.72	4	0.52	0.56	4	five trees fogged per site, results are pooled			0.103	0.089	0.87
acc171	Jourdan, H; Sadlier, RA; Bauer, AM	Jourdan et al. 2001	2001	Little fire ant invasion (Wasmannia auropunctata) as a threat to New Caledonian lizards: Evidences from a sclerophyll forest (Hymenoptera : Formicidae)	Wasmannia auropunctata	Reptiles	-21.493308, 165.675916	France (New Caledonia)	Yes	tropical forest	Feb. - Apr. 1995	sticky traps	sticky traps	no	288	abundance	Figure 2	7.692	7.264	2	3.641	2.513	2	75 trees along 2 transects sampled everyday for 6 days. 75 x 6 = 450 trap checks per transect. 4 transects total, 2 uninvaded, 2 invaded	Had additional visual surveys for both arboreal and terrestrial lizards		0.542	0.31	0.571
acc171	Jourdan, H; Sadlier, RA; Bauer, AM	Jourdan et al. 2001	2001	Little fire ant invasion (Wasmannia auropunctata) as a threat to New Caledonian lizards: Evidences from a sclerophyll forest (Hymenoptera : Formicidae)	Wasmannia auropunctata	Reptiles	-21.493308, 165.675916	France (New Caledonia)	Yes	tropical forest	Feb. - Apr. 1995	pitfalls	pitfalls	no	288	abundance	Figure 2	5.231	5.657	2	3.205	1.923	2	6 large pitfalls in each 30 m transect, 4 transects per site, 2 sites per treatment. 48 traps per treatment	Had additional visual surveys for both arboreal and terrestrial lizards		0.348	0.199	0.571
acc179	Lach, Lori; Case, Dylan; Yeeles, Peter; Hoskin, Conrad J.	Lach et al. 2022	2022	Invasive ants reduce abundance of small rainforest skinks	Anoplolepis gracilipes	Invertebrates	-17.056258, 145.735244	Australia	No	tropical forest	Apr. - Aug. 2017	visual surveys	visual surveys	yes (hydramethylnon)	749	abundance	Figure 4c	23.415	34.244	5	17.634	26.634	5	five sites samples four times each, results averaged over the four surveys for each site			0.08	0.072	0.903
acc179	Lach, Lori; Case, Dylan; Yeeles, Peter; Hoskin, Conrad J.	Lach et al. 2022	2022	Invasive ants reduce abundance of small rainforest skinks	Anoplolepis gracilipes	Reptiles	-17.056258, 145.735244	Australia	No	tropical forest	Apr. - Aug. 2017	visual surveys	visual surveys	yes (hydramethylnon)	749	abundance	Figure 4a	10.64220183	19.5412844	5	0.779816514	1.536697248	5	five sites samples four times each, results averaged over the four surveys for each site			0.252	0.228	0.903
acc179	Lach, Lori; Case, Dylan; Yeeles, Peter; Hoskin, Conrad J.	Lach et al. 2022	2022	Invasive ants reduce abundance of small rainforest skinks	Anoplolepis gracilipes	Reptiles	-17.056258, 145.735244	Australia	No	tropical forest	Apr. - Aug. 2017	visual surveys	visual surveys	yes (hydramethylnon)	749	abundance	Figure 4b	3.575581395	5.552325581	5	3.575581395	7.38372093	5	five sites samples four times each, results averaged over the four surveys for each site			0.01	0.01	0.903
