# Supplementary material for: Non‐native ants drive dramatic declines in animal community diversity: A meta‐analysis
Source: Insect Conserv Divers. 2023 Jul 29;16(6):733–44. doi: 10.1111/icad.12672 (PMC10947240; doi:10.1111/icad.12672)
Supplement: Supplementary file 3 — Data S2. Supporting Information. [file ICAD-16-733-s001.txt]

install.packages("performance")
install.packages("metafor")
install.packages("devtools")
install.packages("tidyverse")
install.packages("patchwork")
install.packages("R.rsp")
install.packages("dplyr")

devtools::install_github("itchyshin/orchard_plot", subdir = "orchaRd", 
                         force = TRUE, build_vignettes = TRUE)
library(performance)
library(metafor)
library(devtools)
library(tidyverse)
library(patchwork)
library(orchaRd)
library(ggplot2)
library(dplyr)

#### Loading data and running models ####

## abundance by taxon random-effects model

db <- read.csv("abundance.csv")

smd <- escalc(measure="SMD", n1i = db$n_uninv, n2i = db$n_invade,  m1i = db$x_uninv,
              m2i = db$x_invade, sd1i = db$sd_uninv, sd2i = db$sd_invade)

smd.abun.ma <- rma(yi, vi,   method = "HE", data = smd, 
                   slab = paste(db$Author.s, db$Study))
summary(smd.abun.ma)

permutest.rma.uni(smd.abun.ma)

## richness by taxon random-effects model

richdb <- read.csv("richness.csv")

smd.rich <- escalc(measure="SMD", n1i = richdb$n_uninv, n2i = richdb$n_invade,  
                   m1i = richdb$x_uninv,m2i = richdb$x_invade, sd1i = richdb$sd_uninv, 
                   sd2i = richdb$sd_invade)
smd.rich.ma <- rma(yi, vi, method = "HE", data = smd.rich, 
                   slab = paste(richdb$Author.s, richdb$Study, sep = ", "))
summary(smd.rich.ma)
permutest.rma.uni(smd.rich.ma)

#### moderator analysis ####

#abundance overall #  change the "mod = " argument
db <- read.csv("data.csv")

smd <- escalc(measure="SMD", n1i = db$n_uninv, n2i = db$n_invade,  m1i = db$x_uninv,
              m2i = db$x_invade, sd1i = db$sd_uninv, sd2i = db$sd_invade)

# change the "mod = " argument to whichever variable(s) you're interested in

smd.abun.mods <- rma(yi, vi, mods = ~db$acc.,  method = "HE", data = smd, 
                   slab = paste(db$Author.s, db$Study))
summary(smd.abun.mods)

#### Community-level analysis ####

#abundance by article
abundarticle <- read.csv("abund by article.csv")

smd.abundart <- escalc(measure="SMD", n1i = abundarticle$n_uninv, n2i = abundarticle$n_invade,  
                       m1i = abundarticle$x_uninv,m2i = abundarticle$x_invade, sd1i = abundarticle$sd_uninv, 
                       sd2i = abundarticle$sd_invade)

smd.abundart.ma <- rma(yi, vi,  method = "HE", data = smd.abundart)
summary(smd.abundart.ma)


#richness by article
richdbarticle <- read.csv("rich by article.csv")

smd.richart <- escalc(measure="SMD", n1i = richdbarticle$n_uninv, n2i = richdbarticle$n_invade,  
                      m1i = richdbarticle$x_uninv,m2i = richdbarticle$x_invade, sd1i = richdbarticle$sd_uninv, 
                      sd2i = richdbarticle$sd_invade)

smd.richart.ma <- rma(yi, vi, method = "HE", data = smd.richart, 
                      slab = paste(richdbarticle$Author.s))
summary(smd.richart.ma)

#### Sensitivity analyses ####

funnel([your model object])
trimfill([your model object])
leave1out([your model object])
fsn(yi, vi, data = your data, type = "Rosenthal")
