# Supplementary material for: Non‐native ants drive dramatic declines in animal community diversity: A meta‐analysis
Source: Insect Conserv Divers. 2023 Jul 29;16(6):733–44. doi: 10.1111/icad.12672 (PMC10947240; doi:10.1111/icad.12672)
Supplement: Supplementary file 4 — Data S3. Supporting Information. [file ICAD-16-733-s004.xlsx]

## Sheet: Raw records from search
Authors	Title	Year
Newell, W	A natural enemy of the Argentine ant	1914
BARTLETT, B. R.	The influence of ants upon parasites, predators, and scale insects	1961
SEIMA, F. A.	Fauna and ecology of ants in the Oka Natural Preserve [Engl summ]	1964			These are the results from the Web of Science search
FRAZER B D; VAN DEN BOSCH R	BIOLOGICAL CONTROL OF THE WALNUT APHID IN CALIFORNIA THE INTERRELATIONSHIP OF THE APHID AND ITS PARASITE	1973			The titles will be screened for relevance to the research question
LEWIS, T; CHERRETT, JM; HAINES, I; HAINES, JB; MATHIAS, PL	CRAZY ANT (ANOPLOLEPIS-LONGIPES (JERD) (HYMENOPTERA, FORMICIDAE)) IN SEYCHELLES, AND ITS CHEMICAL CONTROL	1976
STERLING, WL	FORTUITOUS BIOLOGICAL SUPPRESSION OF BOLL WEEVIL (ANTHONOMUS-GRANDES BOHEMAN)(COLEOPTERA-CURCULIONIDAE) BY RED IMPORTED FIRE ANT	1978			800 total aticles obtained
STERLING, WL; JONES, D; DEAN, DA	FAILURE OF THE RED IMPORTED FIRE ANT (SOLENOPSIS-INVICTA BUREN, FORMICIDAE-HYMENOPTERA) TO REDUCE ENTOMOPHAGOUS INSECT AND SPIDER ABUNDANCE IN A COTTON AGROECOSYSTEM	1979
PANIS, A	EFFECT OF ANTS ON THE PARASITIC BIOCENOSIS OF THE BLACK SCALE OF CITRUS IN FRANCE (HOMOPTERA, COCCOIDEA, COCCIDAE)	1981
SAMWAYS, MJ	COMPARISON OF ANT COMMUNITY STRUCTURE (HYMENOPTERA, FORMICIDAE) IN CITRUS ORCHARDS UNDER CHEMICAL AND BIOLOGICAL-CONTROL OF RED SCALE, AONIDIELLA-AURANTII (MASKELL) (HEMIPTERA, DIASPIDIDAE)	1981
BROWN, DW; GOYER, RA	EFFECTS OF A PREDATOR COMPLEX ON LEPIDOPTEROUS DEFOLIATORS OF SOYBEAN	1982
CLARK, DB; GUAYASAMIN, C; PAZMINO, O; DONOSO, C; DEVILLACIS, YP	THE TRAMP ANT WASMANNIA-AUROPUNCTATA - AUTECOLOGY AND EFFECTS ON ANT DIVERSITY AND DISTRIBUTION ON SANTA-CRUZ ISLAND, GALAPAGOS	1982
RISCH, SJ; CARROLL, CR	EFFECT OF A KEYSTONE PREDACEOUS ANT, SOLENOPSIS-GEMINATA, ON ARTHROPODS IN A TROPICAL AGROECOSYSTEM	1982
TORRES, JA	DIVERSITY AND DISTRIBUTION OF ANT COMMUNITIES IN PUERTO-RICO	1984
APPERSON, CS; POWELL, EE	FORAGING ACTIVITY OF ANTS (HYMENOPTERA, FORMICIDAE) IN A PASTURE INHABITED BY THE RED IMPORTED FIRE ANT	1984
CARROLL, CR; RISCH, SJ	THE DYNAMICS OF SEED HARVESTING IN EARLY SUCCESSIONAL COMMUNITIES BY A TROPICAL ANT, SOLENOPSIS-GEMINATA	1984
DONNELLY, D; GILIOMEE, JH	COMMUNITY STRUCTURE OF EPIGAEIC ANTS (HYMENOPTERA, FORMICIDAE) IN FYNBOS VEGETATION IN THE JONKERSHOEK-VALLEY	1985
ROSS, KG; FLETCHER, DJC	GENETIC-ORIGIN OF MALE DIPLOIDY IN THE FIRE ANT, SOLENOPSIS-INVICTA (HYMENOPTERA, FORMICIDAE), AND ITS EVOLUTIONARY SIGNIFICANCE	1985
PHILLIPS, SA; JONES, SR; CLABORN, DM; COKENDOLPHER, JC	EFFECT OF PRO-DRONE, AN INSECT GROWTH-REGULATOR, ON SOLENOPSIS-INVICTA BUREN (HYMENOPTERA, FORMICIDAE) AND NONTARGET ANTS	1986
PORTER, SD; VANEIMEREN, B; GILBERT, LE	INVASION OF RED IMPORTED FIRE ANTS (HYMENOPTERA, FORMICIDAE) - MICROGEOGRAPHY OF COMPETITIVE REPLACEMENT	1988
FULLER, BW; REAGAN, TE	COMPARATIVE PREDATION OF THE SUGARCANE BORER (LEPIDOPTERA, PYRALIDAE) ON SWEET SORGHUM AND SUGARCANE	1988
KOEN, JH; BREYTENBACH, W	ANT SPECIES RICHNESS OF FYNBOS AND FOREST ECOSYSTEMS IN THE SOUTHERN CAPE	1988
DEBARRO, PJ	NATURAL ENEMIES AND OTHER SPECIES ASSOCIATED WITH SACCHARICOCCUS-SACCHARI (COCKERELL) (HEMIPTERA, PSEUDOCOCCIDAE) IN THE BUNDABERG AREA, SOUTHEAST QUEENSLAND	1990
CAMILO, GR; PHILIPS, SA	EVOLUTION OF ANT COMMUNITIES IN RESPONSE TO INVASION BY THE FIRE ANT SOLENOPSIS-INVICTA	1990
FOWLER, HG; BERNARDI, JVE; DIROMAGNANO, LFT	COMMUNITY STRUCTURE AND SOLENOPSIS-INVICTA IN SAO-PAULO	1990
PORTER, SD; SAVIGNANO, DA	INVASION OF POLYGYNE FIRE ANTS DECIMATES NATIVE ANTS AND DISRUPTS ARTHROPOD COMMUNITY	1990
VINSON, SB	EFFECT OF THE RED IMPORTED FIRE ANT (HYMENOPTERA, FORMICIDAE) ON A SMALL PLANT-DECOMPOSING ARTHROPOD COMMUNITY	1991
ANTHONY, CD; FORMANOWICZ, DR; BRODIE, ED	EFFECT OF MINE RECLAMATION ON ANT COMMUNITY STRUCTURE IN EASTERN TEXAS	1991
LAKE, PS; ODOWD, DJ	RED CRABS IN RAIN-FOREST, CHRISTMAS ISLAND - BIOTIC RESISTANCE TO INVASION BY AN EXOTIC SNAIL	1991
RATNIEKS, FLW	THE EVOLUTION OF GENETIC ODOR-CUE DIVERSITY IN SOCIAL HYMENOPTERA	1991
SHOWLER, AT; REAGAN, TE	EFFECTS OF SUGARCANE BORER, WEED, AND NEMATODE CONTROL STRATEGIES IN LOUISIANA SUGARCANE	1991
VERHAAGH, M	CLEARING A TROPICAL RAIN-FOREST - EFFECTS ON THE ANT FAUNA	1991
CHERRY, RH; NUESSLY, GS	DISTRIBUTION AND ABUNDANCE OF IMPORTED FIRE ANTS (HYMENOPTERA, FORMICIDAE) IN FLORIDA SUGARCANE FIELDS	1992
COLE, FR; MEDEIROS, AC; LOOPE, LL; ZUEHLKE, WW	EFFECTS OF THE ARGENTINE ANT ON ARTHROPOD FAUNA OF HAWAIIAN HIGH-ELEVATION SHRUBLAND	1992
Fowler, Harold G.	Native fauna simplification by introduction of an exotic ant following hydroelectric dam construction in northeastern Brazil	1992
MAJER, JD; DEKOCK, AE	ANT RECOLONIZATION OF SAND MINES NEAR RICHARDS BAY, SOUTH-AFRICA - AN EVALUATION OF PROGRESS WITH REHABILITATION	1992
Caldas, Astrid; Moutinho, Paulo R. S.	Composition and diversity of ant fauna (Hymenoptera, Formicidae) of experimental thinning treatments in Atlantic rainforest in Linhares, Espirito Santo, Brazil	1993
YODER, JA; POLLACK, RJ; SPIELMAN, A	AN ANT-DIVERSIONARY SECRETION OF TICKS - 1ST DEMONSTRATION OF AN ACARINE ALLOMONE	1993
GALINDOLEAL, C; MORALES, A; WEBER, M	DISTRIBUTION AND ABUNDANCE OF COUES DEER AND CATTLE IN MICHILIA BIOSPHERE RESERVE, MEXICO	1993
MORRIS, JR; STEIGMAN, KL	EFFECTS OF POLYGYNE FIRE ANT INVASION ON NATIVE ANTS OF A BLACKLAND PRAIRIE IN TEXAS	1993
MEIER, RE	COEXISTING PATTERNS AND FORAGING BEHAVIOR OF INTRODUCED AND NATIVE ANTS (HYMENOPTERA-FORMICIDAE) IN THE GALAPAGOS-ISLANDS (ECUADOR)	1994
ZENNERPOLANIA, I	IMPACT OF PARATRECHINA-FULVA ON OTHER ANT SPECIES	1994
CAMPBELL, CAM	HOMOPTERA ASSOCIATED WITH THE ANTS CREMATOGASTER-CLARIVENTRIS, PHEIDOLE-MEGACEPHALA AND TETRAMORIUM-ACULEATUM (HYMENOPTERA, FORMICIDAE) ON COCOA IN GHANA	1994
FOWLER, HG; SCHLINDWEIN, MN; DEMEDEIROS, MA	EXOTIC ANTS AND COMMUNITY SIMPLIFICATION IN BRAZIL - A REVIEW OF THE IMPACT OF EXOTIC ANTS ON NATIVE ANT ASSEMBLAGES	1994
JUSINOATRESINO, R; PHILLIPS, SA	IMPACT OF RED IMPORTED FIRE ANTS ON THE ANT FAUNA OF CENTRAL TEXAS	1994
MAJER, JD	SPREAD OF ARGENTINE ANTS (LINEPITHEMA-HUMILE), WITH SPECIAL REFERENCE TO WESTERN-AUSTRALIA	1994
VINSON, SB	IMPACT OF THE INVASION OF SOLENOPSIS-INVICTA (BUREN) ON NATIVE FOOD WEBS	1994
DELABIE, JHC; FOWLER, HG	SOIL AND LITTER CRYPTIC ANT ASSEMBLAGES OF BAHIAN COCOA PLANTATIONS	1995
ALLEN, CR; LUTZ, RS; DEMARAIS, S	RED IMPORTED FIRE ANT IMPACTS ON NORTHERN BOBWHITE POPULATIONS	1995
Fowler, Harold S.; Bueno, Odair C.	Effect of spatial and temporal foraging behavior of dominant ants in an urban structural habitat on assemblage composition, with simulations of analysis of diversity sensitivity to dominance	1995
MURDOCH, WW; LUCK, RF; SWARBRICK, SL; WALDE, S; YU, DS; REEVE, JD	REGULATION OF AN INSECT POPULATION UNDER BIOLOGICAL-CONTROL	1995
PERFECTO, I; SNELLING, R	BIODIVERSITY AND THE TRANSFORMATION OF A TROPICAL AGROECOSYSTEM - ANTS IN COFFEE PLANTATIONS	1995
STOKER, RL; GRANT, WE; VINSON, SB	SOLENOPSIS-INVICTA (HYMENOPTERA, FORMICIDAE) EFFECT ON INVERTEBRATE DECOMPOSERS OF CARRION IN CENTRAL TEXAS	1995
Ross, KG; Vargo, EL; Keller, L	Simple genetic basis for important social traits in the fire ant Solenopsis invicta	1996
Cammell, ME; Way, MJ; Paiva, MR	Diversity and structure of ant communities associated with oak, pine, eucalyptus and arable habitats in Portugal	1996
Hu, GY; Frank, JH	Effect of the arthropod community on survivorship of immature Haematobia irritans (Diptera: Muscidae) in north central Florida	1996
Mitchell, MS; Lancia, RA; Jones, EJ	Use of insecticide to control destructive activity of ants during trapping of small mammals	1996
Moller, H	Lessons for invasion theory from social insects	1996
Perfecto, I; Vandermeer, J	Microclimatic changes and the indirect loss of ant diversity in a tropical agroecosystem	1996
Richardson, DM; Cowling, RM; Lamont, BB	Non-linearities, synergisms and plant extinctions in south African fynbos and Australian kwongan	1996
Stechmann, DH; Volkl, W; Stary, P	Ant-attendance as a critical factor in the biological control of the banana aphid Pentalonia nigronervosa Coq (Hom Aphididae) in Oceania	1996
Brown, MJF; Human, KG	Effects of harvester ants on plant species distribution and abundance in a serpentine grassland	1997
Heterick, B	The interaction between the coastal brown ant, Pheidole megacephala (Fabricius), and other invertebrate fauna of Mt Coot-tha (Brisbane, Australia)	1997
Human, KG; Gordon, DM	Effects of Argentine ants on invertebrate biodiversity in northern California	1997
Morrison, LW	Polynesian ant (Hymenoptera : Formicidae) species richness and distribution: a regional survey	1997
Samways, MJ; Osborn, R; Carliel, F	Effect of a highway on ant (Hymenoptera: Formicidae) species composition and abundance, with a recommendation for roadside verge width	1997
Glaser, Florian	The ant fauna of the Arzler Kalvarienberg near Innsbruck (Tyrol, Austria) (Hymenoptera, Formicidae)	1998
Zakharov, AA; Thompson, LC	Effects of repeated use of fenoxycarb and hydramethylnon baits on nontarget ants	1998
Canas, LA; O'Neil, RJ	Applications of sugar solutions to maize, and the impact of natural enemies on Fall Armyworm	1998
Cerda, X; Retana, J; Manzaneda, A	The role of competition by dominants and temperature in the foraging of subordinate species in Mediterranean ant communities	1998
Ferris, DK; Killion, MJ; Ferris, KP; Grant, WE; Vinson, SB	Influence of relative abundance of red imported fire ants (Solenopsis invicta) on small mammal captures	1998
Fisher, BL	Insect behavior and ecology in conservation: Preserving functional species interactions	1998
Kennedy, TA	Patterns of an invasion by Argentine ants (Linepithema humile) in a riparian corridor and its effects on ant diversity	1998
King, JR; Andersen, AN; Cutter, AD	Ants as bioindicators of habitat disturbance: validation of the functional group model for Australia's humid tropics	1998
Suarez, AV; Bolger, DT; Case, TJ	Effects of fragmentation and invasion on native ant communities in coastal southern California	1998
Tshiguvho, TE; Dean, WRJ; Robertson, HG	Conservation value of road verges in the semi-arid Karoo, South Africa: ants (Hymenoptera : Formicidae) as bio-indicators	1999
de la Fuente, MAS; Marquis, RJ	The role of ant-tended extrafloral nectaries in the protection and benefit of a Neotropical rainforest tree	1999
Hoffmann, BD; Andersen, AN; Hill, GJE	Impact of an introduced ant on native rain forest invertebrates: Pheidole megacephala in monsoonal Australia	1999
MacMahon, JA; Mull, JF; Crist, TO	Harvester ants (Pogonomyrmex spp): Their community and ecosystem influences	2000
Gotelli, NJ; Arnett, AE	Biogeographic effects of red fire ant invasion	2000
Meegan, RP; O'Keefe, ST; Coulson, RN; Vinson, SB	The distribution and interaction of red imported fire ants and native ants across ecotones in a post oak savanna	2000
Allen, CR; Willey, RD; Myers, PE; Horton, PM; Buffa, J	Impact of red imported fire ant infestation on northern bobwhite quail abundance trends in southeastern United States	2000
Bolger, DT; Suarez, AV; Crooks, KR; Morrison, SA; Case, TJ	Arthropods in urban habitat fragments in southern California: Area, age, and edge effects	2000
Dejean, A; Gibernau, M	A rainforest ant mosaic: The edge effect (Hymenoptera : Formicidae)	2000
Feener, DJ	Is the assembly of ant communities mediated by parasitoids?	2000
Morrison, LW; Kawazoe, EA; Guerra, R; Gilbert, LE	Ecological interactions of Pseudacteon parasitoids and Solenopsis ant hosts: environmental correlates of activity and effects on competitive hierarchies	2000
Suarez, AV; Richmond, JQ; Case, TJ	Prey selection in horned lizards following the invasion of Argentine ants in southern California	2000
Tsutsui, ND; Suarez, AV; Holway, DA; Case, TJ	Reduced genetic variation and the success of an invasive species	2000
Vanderwoude, C; de Bruyn, LAL; House, APN	Response of an open-forest ant community to invasion by the introduced ant, Pheidole megacephala	2000
Laakkonen, J; Fisher, RN; Case, TJ	Effect of land cover, habitat fragmentation and ant colonies on the distribution and abundance of shrews in southern California	2001
Goropashnaya, AV; Seppa, P; Pamilo, P	Social and genetic characteristics of geographically isolated populations in the ant Formica cinerea	2001
Howden, H; Howden, A	Change through time: A third survey of the Scarabaeinae (Coleoptera : Scarabaeidae) at Welder Wildlife Refuge	2001
Jourdan, H; Sadlier, RA; Bauer, AM	Little fire ant invasion (Wasmannia auropunctata) as a threat to New Caledonian lizards: Evidences from a sclerophyll forest (Hymenoptera : Formicidae)	2001
Allen, CR; Lutz, RS; Lockley, T; Phillips, SA; Demarais, S	The non-indigenous ant, Solenopsis invicta, reduces loggerhead shrike and native insect abundance	2001
Beggs, J	The ecological consequences of social wasps (Vespula spp) invading an ecosystem that has an abundant carbohydrate resource	2001
Brinkman, MA; Gardner, WA; Buntin, GD	Effect of red imported fire ant (Hymenoptera : Formicidae) on rhinocyllus conicus (Coleoptera : Curculionidae), a biological control agent of musk thistle	2001
Christian, CE	Consequences of a biological invasion reveal the importance of mutualism for plant communities	2001
Eubanks, MD	Estimates of the direct and indirect effects of red imported fire ants on biological control in field crops	2001
Forys, EA; Quistorff, A; Allen, CR	Potential fire ant (Hymenoptera : Formicidae) impact on the endangered Schaus swallowtail (Lepidoptera : Papilionidae)	2001
Gordon, DM; Moses, L; Falkovitz-Halpern, M; Wong, EH	Effect of weather on infestation of buildings by the invasive Argentine ant, Linepithema humile (Hymenoptera : Formicidae)	2001
Jones, VP; Westcott, DM; Finson, NN; Nishimoto, RK	Relationship between community structure and southern green stink bug (Heteroptera : Pentatomidae) damage in macadamia nuts	2001
McCoy, CW; Stuart, RJ; Jackson, I; Fojtik, J; Hoyte, A	Soil surface applications of chemicals for the control of neonate Diaprepes abbreviatus (Coleoptera : Curculionidae) and their effect on ant predators	2001
Russell, SA; Thorvilson, HG; Phillips, SA	Red imported fire ant Solenopsis invicta Buren (Hymenoptera, Formicidae) populations in Texas highway roadsides and rest areas	2001
Stiles, JH; Jones, RH	Top-down control by the red imported fire ant (Solenopsis invicta)	2001
Strassmann, J	The rarity of multiple mating by females in the social Hymenoptera	2001
Wojcik, Daniel P.; Allen, Craig R.; Brenner, Richard J.; Forys, Elizabeth A.; Jouvenaz, Donald P.; Lutz, R. Scott	Red imported fire ants: Impact on biodiversity	2001
Woolwine, AE; Reagan, TE	Potential of winter cover crops to increase abundance of Solenopsis invicta (Hymenoptera : Formicidae) and other arthropods in sugarcane	2001
Connor, Edward F.; Hafernik, John; Levy, Jacqueline; Moore, Vicki Lee; Rickman, Jancy K.	Insect conservation in an urban biodiversity hotspot: The San Francisco Bay Area	2002
Gilbert, Lawrence E.; Patrock, Richard J. W.	Phorid flies for the biological suppression of imported fire ant in Texas: Region specific challenges, recent advances and future prospects	2002
Holway, DA; Suarez, AV; Case, TJ	Role of abiotic factors in governing susceptibility to invasion: A test with argentine ants	2002
Ratsirarson, H; Robertson, HG; Picker, MD; van Noort, S	Indigenous forests versus exotic eucalypt and pine plantations: a comparison of leaf-litter invertebrate communities	2002
Vogt, JT; Mulder, P; Sheridan, A; Shoff, EM; Wright, RE	Red imported fire ants (Hymenoptera : Formicidae) fail to reduce predator abundance in peanuts	2002
Zettler, JA; McInnis, TM; Allen, CR; Spira, TP	Biodiversity of fungi in red imported fire ant (Hymenoptera : Formicidae) mounds	2002
Collins, MD; Vazquez, DP; Sanders, NJ	Species-area curves, homogenization and the loss of global diversity	2002
Deslippe, RJ	The killing of nestmate queens in ant colonies	2002
Fisher, RN; Suarez, AV; Case, TJ	Spatial patterns in the abundance of the coastal horned lizard	2002
Giraud, T; Pedersen, JS; Keller, L	Evolution of supercolonies: The Argentine ants of southern Europe	2002
Miyake, K; Kameyama, T; Sugiyama, T; Ito, F	Effect of Argentine ant invasions on Japanese ant fauna in Hiroshima Prefecture, western Japan: A preliminary report (Hymenoptera : Formicidae)	2002
Morrison, LW	Long-term impacts of an arthropod-community invasion by the imported fire ant, Solenopsis invicta	2002
Riggs, NL; Lennon, L; Barr, CL; Drees, BM; Cummings, S; Lard, C	Community-wide red imported fire ant management programs in Texas	2002
Suarez, AV; Case, TJ	Bottom-up effects on persistence of a specialist predator : Ant invasions and horned lizards	2002
Gomez, C; Pons, P; Bas, JM	Effects of the Argentine ant Linepithema humile on seed dispersal and seedling emergence of Rhamnus alaternus	2003
Longcore, T	Terrestrial arthropods as indicators of ecological restoration success in coastal sage scrub (California, USA)	2003
Morrison, LW; Porter, SD	Positive association between densities of the red imported fire ant, Solenopsis invicta (Hymenoptera : Formicidae), and generalized ant and arthropod diversity	2003
Pereira, RM	Areawide suppression of fire ant populations in pastures: Project update	2003
Cook, JL	Conservation of biodiversity in an area impacted by the red imported fire ant, Solenopsis invicta (Hymenoptera : Formicidae)	2003
Graham, LCF; Porter, SD; Bertagnolli, VE	Phorid flies in Alabama: A tale of two species	2003
Greenberg, L; Reierson, D; Rust, MK	Fipronil trials in California against the red imported fire ant, Solenopsis invicta Buren, using sugar water consumption and mound counts as measures of ant abundance	2003
Hill, M; Holm, K; Vel, T; Shah, NJ; Matyot, P	Impact of the introduced yellow crazy ant Anoplolepis gracilipes on Bird Island, Seychelles	2003
Le Breton, J; Chazeau, J; Jourdan, H	Immediate impacts of invasion by Wasmannia auropunctata (Hymenoptera : Formicidae) on native litter ant fauna in a New Caledonian rainforest	2003
Lubertazzi, D; Tschinkel, WR	Ant community change across a ground vegetation gradient in north Florida's longleaf pine flatwoods	2003
O'Dowd, DJ; Green, PT; Lake, PS	Invasional 'meltdown' on an oceanic island	2003
Sanders, NJ; Gotelli, NJ; Heller, NE; Gordon, DM	Community disassembly by an invasive species	2003
Touyama, Yoshifumi; Ogata, Kazuo; Sugiyama, Takashi	The Argentine ant, Linepithema humile, in Japan: Assessment of impact on species diversity of ant communities in urban environments	2003
Tsutsui, ND; Suarez, AV; Grosberg, RK	Genetic diversity, asymmetrical aggression, and recognition in a widespread invasive species	2003
Bluthgen, N; Fiedler, K	Preferences for sugars and amino acids and their conditionality in a diverse nectar-feeding ant community	2004
Marquess, Jake R.; Anderson, James B.	The effect on native ant biodiversity in northern Mississippi by the black imported fire ant (Solenopsis richteri)	2004
Philpott, SM; Maldonado, J; Vandermeer, J; Perfecto, I	Taking trophic cascades up a level: behaviorally-modified effects of phorid flies on ants and ant prey in coffee agroecosystems	2004
Storz, SR; Tschinkel, WR	Distribution, spread, and ecological associations of the introduced ant Pheidole obscurithorax in the southeastern United States	2004
Brain, MS; Cook, JL; Cook, TJ	Thelohania solenopsae (microsporidia) infection in Solenopsis invicta correlated with increased arthropod diversity	2004
Buczkowski, G; Vargo, EL; Silverman, J	The diminutive supercolony: the Argentine ants of the southeastern United States	2004
Cleary, DFR; Grill, A	Butterfly response to severe ENSO-induced forest fires in Borneo	2004
Dlusskii, GM; Putyatina, TS	Dynamics of ant communities in the course of pine forest regeneration after felling	2004
Heller, NE	Colony structure in introduced and native populations of the invasive Argenine ant, Linepithema humile	2004
Lester, Philip J.; Tavite, Alapati	Long-legged ants, Anoplolepis gracilipes (Hymenoptera: Formicidae), have invaded Tokelau, changing composition and dynamics of ant and invertebrate communities	2004
Marko, B; Kiss, K; Galle, L	Mosaic structure of ant communities (Hymenoptera : Formicidae) in Eastern Carpathian marshes: Regional versus local scales	2004
Morrison, LW; Porter, SD; Daniels, E; Korzukhin, MD	Potential global range expansion of the invasive fire ant, Solenopsis invicta	2004
Seagraves, MP; McPherson, RM; Ruberson, JR	Impact of Solenopsis invicta buren suppression on arthropod ground predators and pest species in soybean	2004
Witt, ABR; Samways, MJ	Influence of agricultural land transformation and pest management practices on the arthropod diversity of a biodiversity hotspot, the Cape Floristic Region, South Africa	2004
Zettler, JA; Taylor, MD; Allen, CR; Spira, TP	Consequences of forest clear-cuts for native and nonindigenous ants (Hymenoptera : Formicidae)	2004
Taylor, SJ; Krejca, JK; Denight, ML	Foraging range and habitat use of ceuthophilus secretus (Orthoptera : Rhaphidophoridae), a key trogloxene in central Texas cave communities	2005
Abbott, KL	Supercolonies of the invasive yellow crazy ant, Anoplolepis gracilipes, on an oceanic island: Forager activity patterns, density and biomass	2005
Hagerty, AM; Kilpatrick, AL; Turnipseed, SG; Sullivan, MJ; Bridges, WC	Predaceous arthropods and lepidopteran pests on conventional, Bollgard, and Bollgard II cotton under untreated and disrupted conditions	2005
Hooper-Bui, LM; Pranschke, AM	Effect of fipronil and bifenthrin treatment zones on Solenopsis invicta Buren and other ant activity around Eastern Bluebird, Sialia sialis L, nest boxes	2005
Morrison, LW; Porter, SD	Phenology and parasitism rates in introduced populations of Pseudacteon tricuspis, a parasitoid of Solenopsis invicta	2005
Oliveras, J; Bas, JM; Casellas, D; Gomez, C	Numerical dominance of the Argentine ant vs native ants and consequences on soil resource searching in Mediterranean cork-oak forests (Hymenoptera : Formicidae)	2005
Suarez, AV; Holway, DA; Ward, PS	The role of opportunity in the unintentional introduction of nonnative ants	2005
Brown, Graham R.	Insects and other terrestrial invertebrates recorded from Ashmore Reef National Nature Reserve and Cartier Island Marine Reserve	2005
Buczkowski, G; Silverman, J	Context-dependent nestmate discrimination and the effect of action thresholds on exogenous cue recognition in the Argentine ant	2005
Carpintero, S; Reyes-Lopez, J; De Reyna, LA	Impact of Argentine ants (Linepithema humile) on an arboreal ant community in Donana National Park, Spain	2005
Espadaler, Xavier	Monomorium destructor, the Singapore ant, detected and stopped in Barcelona harbour (Hymenoptera, Formicidae)	2005
Forys, EA; Allen, CR	The impacts of sprawl on biodiversity: the Ant fauna of the lower Florida Keys	2005
Harvey, CT; Eubanks, MD	Intraguild predation of parasitoids by Solenopsis invicta: a non-disruptive interaction	2005
Kaplan, I; Eubanks, MD	Aphids alter the community-wide impact of fire ants	2005
Lach, L	Interference and exploitation competition of three nectar-thieving invasive ant species	2005
Morrison, LW; Porter, SD	Testing for population-level impacts of introduced Pseudacteon tricuspis flies, phorid parasitoids of Solenopsis invicta fire ants	2005
Novgorodova, T.A.	Red wood ants (Formicidae) impact on multi-species complexes of aphids (Aphididae) in the forest-park zone of Novosibirsk	2005
Oliveras, J; Bas, JM; Gomez, C	Reduction of the ant mandible gap range after biotic homogenization caused by an ant invasion (Hymenoptera : Formicidae)	2005
Peters, HA; Chiariello, NR; Mooney, HA; Levin, SA; Hartley, AE	Native harvester ants threatened with widespread displacement exert localized effects on serpentine grassland plant community composition	2005
Philpott, SM	Trait-mediated effects of parasitic phorid flies (Diptera : Phoridae) on ant (Hymenoptera : Formicidae) competition and resource access in coffee agro-ecosystems	2005
Rosset, H; Keller, L; Chapuisat, M	Experimental manipulation of colony genetic diversity had no effect on short-term task efficiency in the Argentine ant Linepithema humile	2005
Schlick-Steiner, BC; Steiner, FM; Steiner, HM	Effect of extensification of coppice management on Central European ant assemblages (Hymenoptera : Formicidae)	2005
Suarez, AV; Yeh, P; Case, TJ	Impacts of Argentine ants on avian nesting success	2005
Sundstrom, L; Seppa, P; Pamilo, P	Genetic population structure and dispersal patterns in Formica ants - a review	2005
Teixeira, MC; Schoereder, JH; Nascimento, JT; Louzada, JNC	Response of ant communities to sand dune vegetation burning in brazil (Hymenoptera : Formicidae)	2005
Vogt, JT; Reed, JT; Brown, RL	Timing bait applications for control of imported fire ants (Hymenoptera : Formicidae) in Mississippi: Efficacy and effects on non-target ants	2005
MacGown, Joe A.; Brown, Richard L.	Observations on the high diversity of native ant species coexisting with imported fire ants at a microspatial scale in Mississippi	2006
Underwood, Emma C.; Fisher, Brian L.	The role of ants in conservation monitoring: If, when, and how	2006
Wyckhuys, Kris A. G.; O'Neil, Robert J.	Population dynamics of Spodoptera frugiperda Smith (Lepidoptera : Noctuidae) and associated arthropod natural enemies in Honduran subsistence maize	2006
Aubuchon, MD; Mullen, GR; Eubanks, MD	Efficacy of broadcast and perimeter applications of S-methoprene bait on the red imported fire ant in grazed pastures	2006
Botes, A; McGeoch, MA; Robertson, HG; van Niekerk, A; Davids, HP; Chown, SL	Ants, altitude and change in the northern Cape Floristic Region	2006
Calixto, Alejandro; Dean, Allen; Knutson, Allen; Harris, Marvin	Density changes of two earwigs, Labidura ripade (Pallas) and Euborellia annulipes (Lucas) following fire ant reduction in Mumford, Texas	2006
Cherry, R	Abundance and seasonal activity of arthropod predators in St Augustinegrass lawns in Florida	2006
DiGirolamo, LA; Fox, LR	The influence of abiotic factors and temporal variation on local invasion patterns of the Argentine ant (Linepithema humile)	2006
Duyck, PF; David, P; Quilici, S	Climatic niche partitioning following successive invasions by fruit flies in La Reunion	2006
Eubanks, MD; Styrsky, JD	Ant-Hemipteran Mutualisms: Keystone interactions that alter food web dynamics and influence plant fitness - Consequences of ant-Hemipteran mutualisms for biocontrol	2006
Holway, DA; Suarez, AV	Homogenization of ant communities in mediterranean California: The effects of urbanization and invasion	2006
King, Joshua R.; Tschinkel, Walter R.	Experimental evidence that the introduced fire ant, Solenopsis invicta, does not competitively suppress co-occurring ants in a disturbed habitat	2006
Menke, SB; Holway, DA	Abiotic factors control invasion by Argentine ants at the community scale	2006
Philpott, Stacy M.; Armbrecht, Inge	Biodiversity in tropical agroforests and the ecological role of ants and ant diversity in predatory function	2006
Santos, Monica S.; Louzada, Julio N. C.; Dias, Nivia; Zanetti, Ronald; Delabie, Jacques H. C.; Nascimento, Ivan C.	Litter ants richness (Hymenoptera, Formicidae) in remnants of a semi-deciduous forest in the Atlantic rain forest, Alto do Rio Grande region, Minas Gerais, Brazil	2006
Styrsky, JD; Kaplan, I; Eubanks, MD	Plant trichomes indirectly enhance tritrophic interactions involving a generalist predator, the red imported fire ant	2006
Toro A., Elmer; Efran Ortega, Oscar	Composition and diversity of ants (Hymenoptera : Formicidae) in some protected areas of the Aburra Valley	2006
Vasconcelos, Heraldo L.; Vilhena, Jose M. S.; Magnusson, William E.; Albernaz, Ana L. K. M.	Long-term effects of forest fragmentation on Amazonian ant communities	2006
Walker, Kendra L.	Impact of the little fire ant, Wasmannia auropunctata, on native forest ants in Gabon	2006
Walters, AC	Invasion of Argentine ants (Hymenoptera : Formicidae) in South Australia: Impacts on community composition and abundance of invertebrates in urban parklands	2006
Butler, James; Bernal, Julio S.; Knutson, Allen E.	Effects of malathion ULV applied for boll weevil eradication on survival and foraging activity of the red imported fire ant, Solenopsis invicta Buren, in Texas (USA) cotton	2007
Carpintero, S.; Retana, J.; Cerda, X.; Reyes-Lopez, J.; De Reyna, L. Arias	Exploitative strategies of the invasive Argentine ant (Linepithema humile) and native ant species in a southern Spanish pine forest	2007
Dunham, Amy E.; Mikheyev, Alexander S.	Invasive ants alter invertebrate communities and ecosystem processes in an African rainforest	2007
Kopp, Kirstin; Jokela, Jukka	Resistant invaders can convey benefits to native species	2007
Le Breton, Julien; Orivel, Jerome; Chazeau, Jean; Dejean, Alain	Unadapted behaviour of native, dominant ant species during the colonization of an aggressive, invasive ant	2007
LeBrun, E. G.; Tillberg, C. V.; Suarez, A. V.; Folgarait, P. J.; Smith, C. R.; Holway, D. A.	An experimental study of competition between fire ants and Argentine ants in their native range	2007
Litsinger, J. A.; Dela Cruz, C. G.; Canapi, B. L.; Barrion, A. T.	Maize planting time and arthropod abundance in southern Mindanao, Philippines II Population dynamics of natural enemies	2007
Meer, R. K. Vander; Pereira, R. M.; Porter, S. D.; Valles, S. M.; Oi, D. H.	Area-wide suppression of invasive fire ant Solenopsis spp Populations	2007
Rowles, Alexei D.; O'Dowd, Dennis J.	Interference competition by Argentine ants displaces native ants: implications for biotic resistance to invasion	2007
Samways, Michael J.	Insect conservation: A synthetic management approach	2007
Schilman, Pablo E.; Lighton, John R. B.; Holway, David A.	Water balance in the Argentine ant (Linepithema humile) compared with five common native ant species from southern California	2007
Silva, Rogerio R.; Machado Feitosa, Rodrigo S.; Eberhardt, Femando	Reduced ant diversity along a habitat regeneration gradient in the southern Brazilian Atlantic Forest	2007
Vargas, Andre B.; Mayhe-Nunes, Antonio J.; Queiroz, Jarbas M.; Souza, Guilherme O.; Ramos, Elaine F.	Effects of environmental factors on the ant fauna of Restinga community in Rio de Janeiro, Brazil	2007
Wan Fang-Hao	An introduction to 973 program invasion biology and control strategy of alien species in agriculture and forest	2007
Abbott, K. L.; Greaves, S. N. J.; Ritchie, P. A.; Lester, P. J.	Behaviourally and genetically distinct populations of an invasive ant provide insight into invasion history and impacts on a tropical ant community	2007
Bolger, DT	Spatial and temporal variation in the Argentine ant edge effect: Implications for the mechanism of edge limitation	2007
Brightwell, RJ; Silverman, J	Argentine ant foraging activity and interspecific competition in complete vs queenless and broodless colonies	2007
Calixto, AA; Harris, MK; Barr, C	Resurgence and persistence of Dorymyrmex flavus after reduction of Solenopsis invicta buren with a broadcast bait	2007
Calixto, Alejandro A.; Harris, Marvin K.; Knutson, Allen; Barr, Charles L.	Native ant responses to Solenopsis invicta Buren reduction using broadcast baits	2007
Chong, CS; Hoffmann, AA; Thomson, LJ	Commercial agrochemical applications in vineyards do not influence ant communities	2007
Coppler, LB; Murphy, JF; Eubanks, MD	Red imported fire ants (Hymenoptera : Formicidae) increase the abundance of aphids in tomato	2007
Drescher, Jochen; Bluthgen, Nico; Feldhaar, Heike	Population structure and intraspecific aggression in the invasive ant species Anoplolepis gracilipes in Malaysian Borneo	2007
Dunn, Robert R.; Parker, Charles R.; Sanders, Nathan J.	Temporal patterns of diversity: Assessing the biotic and abiotic controls on ant assemblages	2007
Grangier, J; Le Breton, J; Dejean, A; Orivel, J	Coexistence between Cyphomyrmex ants and dominant populations of Wasmannia auropunctata	2007
Handler, AT; Gruner, DS; Haines, WP; Lange, MW; Kaneshiro, KY	Arthropod surveys on Palmyra Atoll, line Islands, and insights into the decline of the native tree Pisonia grandis (Nyctaginaceae)	2007
King, JR; Porter, SD	Body size, colony size, abundance, and ecological impact of exotic ants in Florida's upland ecosystems	2007
Kirschenbaum, Ranit; Grace, J. Kenneth	Dominant ant species in four habitats in Hawaii (Hymenoptera : Formicidae)	2007
Lach, L	A mutualism with a native membracid facilitates pollinator displacement by Argentine ants	2007
Liebherr, JK; Krushelnycky, PD	Unfortunate encounters? Novel interactions of native Mecyclothorax, alien Trechus obtusus (Coleoptera : Carabidae), and Argentine ant (Linepithema humile, Hymenoptera : Formicidae) across a Hawaiian landscape	2007
Luque, GM; Reyes-Lopez, J; Fernandez-Haeger, J	Recovery of ground ant (Hymenoptera : Formicidae) communities six years after a major environmental disaster	2007
Menke, SB; Fisher, RN; Jetz, W; Holway, DA	Biotic and abiotic controls of argentine ant invasion success at local and landscape scales	2007
Mikheyev, Alexander S.; Mueller, Ulrich G.	Genetic relationships between native and introduced populations of the little fire ant Wasmannia auropunctata	2007
Milks, ML; Fuxa, JR; Richter, AR; Moser, EB	Multivariate analyses of the factors affecting the distribution, abundance and social form of Louisiana fire ants, Solenopsis invicta	2007
Ndoutoume-Ndong, A; Mikissa, B	Impact of the ant Wasmannia auropunctata (Roger 1863) (Hymenoptera : Formicidae) on the other ants species in the Lope Nature reserve (central Gabon)	2007
Osorio-Perez, K.; Barberena-Arias, M. F.; Aide, T. M.	Changes in ant species richness and composition during plant secondary succession in Puerto Rico	2007
Pacheco, R; Vasconcelos, HL	Invertebrate conservation in urban areas: Ants in the Brazilian Cerrado	2007
Prinzing, Andreas; Dauber, Jens; Hammer, Edith C.; Hammouti, Nasera; Boehning-Gaese, Katrin	Perturbed partners: opposite responses of plant and animal mutualist guilds to inundation disturbances	2007
Ross, Kenneth G.; Krieger, Michael J. B.; Keller, Laurent; Shoemaker, D. Dewayne	Genetic variation and structure in native populations of the fire ant Solenopsis invicta: evolutionary and demographic implications	2007
Rowles, Alexei D.; Silverman, Jules	Resources limit the invasion of natural communities by Argentine ants	2007
Sarty, M; Abbott, KL; Lester, PJ	Community level impacts of an ant invader and food mediated coexistence	2007
Styrsky, JD; Eubanks, MD	Ecological consequences of interactions between ants and honeydew-producing insects	2007
Tillberg, Chadwick V.; Holway, David A.; LeBrun, Edward G.; Suarez, Andrew V.	Trophic ecology of invasive Argentine ants in their native and introduced ranges	2007
Ward, D; Beggs, J	Coexistence, habitat patterns and the assembly is of ant communities in the Yasawa islands, Fiji	2007
Wyckhuys, Kris A. G.; O'Neil, Robert J.	Influence of extra-field characteristics to abundance of key natural enemies of Spodoptera frugiperda Smith (Lepidoptera : Noctuidae) in subsistence maize production	2007
Zhu, GH; Xu, XH; Yu, XJ; Zhang, Y; Wang, JR	Puparial case hydrocarbons of Chrysomya megacephala as an indicator of the postmortem interval	2007
	Pest or Guest : The Zoology of Overabundance	2007
Hill, JG; Summerville, KS; Brown, RL	Habitat associations of ant species (Hymenoptera : Formicidae) in a heterogeneous Mississippi landscape	2008
Grover, Crystal D.; Dayton, Kathleen C.; Menke, Sean B.; Holway, David A.	Effects of aphids on foliar foraging by Argentine ants and the resulting effects on other arthropods	2008
Heller, Nicole E.; Sanders, Nathan J.; Shors, Jessica Wade; Gordon, Deborah M.	Rainfall facilitates the spread, and time alters the impact, of the invasive Argentine ant	2008
Kirschenbaum, Ranit; Grace, J. Kenneth	Agonistic interactions among invasive ant species (Hymenoptera : Formicidae) from two habitats on Oahu, Hawaii	2008
Lach, Lori; Thomas, Melissa L.	Invasive ants in Australia: documented and potential ecological consequences	2008
Nygard, Julie P.; Sanders, Nathan J.; Connor, Edward F.	The effects of the invasive Argentine ant (Linepithema humile) and the native ant Prenolepis imparis on the structure of insect herbivore communities on willow trees (Salix lasiolepis)	2008
Pearman, Peter B.; Guisan, Antoine; Broennimann, Olivier; Randin, Christophe F.	Niche dynamics in space and time	2008
Short, Kristen Harfmann; Petren, Kenneth	Boldness underlies foraging success of invasive Lepidodactylus lugubris geckos in the human landscape	2008
Ward, Darren	Ecological partitioning and invasive ants (Hymenoptera : Formicidae) in a tropical rain forest ant community from Fiji	2008
Wu Bi-qiu; Lu Yong-yue; Zeng Ling; Liang Guang-wen	Influences of Solenopsis invicta Buren invasion on the native ant communities in different habitats in Guangdong	2008
Andersen, Alan N.	Not enough niches: non-equilibrial processes promoting species coexistence in diverse ant communities	2008
Bolger, DT; Beard, KH; Suarez, AV; Case, TJ	Increased abundance of native and non-native spiders with habitat fragmentation	2008
Bos, MM; Tylianakis, JM; Steffan-Dewenter, I; Tscharntke, T	The invasive Yellow Crazy Ant and the decline of forest ant diversity in Indonesian cacao agroforests	2008
Clarke, Kevin M.; Fisher, Brian L.; LeBuhn, Gretchen	The influence of urban park characteristics on ant (Hymenoptera, Formicidae) communities	2008
Davis, NE; O'Dowd, DJ; Green, PT; Mac Nally, R	Effects of an Alien Ant Invasion on Abundance, Behavior, and Reproductive Success of Endemic Island Birds	2008
Dutra, D; Wetterer, JK	Ants in myrmecophytic orchids of Trinidad (Hymenoptera : Formicidae)	2008
Graham, JH; Krzysik, AJ; Kovacic, DA; Duda, JJ; Freeman, DC; Emlen, JM; Zak, JC; Long, WR; Wallace, MP; Chamberlin-Graham, C; Nutter, JP; Balbach, HE	Ant Community Composition Across a Gradient of Disturbed Military Landscapes at Fort Benning, Georgia	2008
Hoffmann, BD; Parr, CL	An invasion revisited: the African big-headed ant (Pheidole megacephala) in northern Australia	2008
King, JR; Tschinkel, WR	Experimental evidence that human impacts drive fire ant invasions and ecological change	2008
Knutson, AE; Campos, M	Effect of red imported fire ant, Solenopsis invicta, on abundance of corn earworm, Helicoverpa zea, on maize in texas	2008
Krushelnycky, PD; Gillespie, RG	Compositional and functional stability of arthropod communities in the face of ant invasions	2008
Lach, L	Argentine ants displace floral arthropods in a biodiversity hotspot	2008
Mikheyev, Alexander S.; Tchingnoumba, Landry; Henderson, Ann; Alonso, Alfonso	Effect of propagule pressure on the establishment and spread of the little fire ant Wasmannia auropunctata in a Gabonese oilfield	2008
Oliver, TH; Pettitt, T; Leather, SR; Cook, JM	Numerical abundance of invasive ants and monopolisation of exudate-producing resources - a chicken and egg situation	2008
Pysek, Petr; Richardson, David M.; Pergl, Jan; Jarosik, Vojtech; Sixtova, Zuzana; Weber, Ewald	Geographical and taxonomic biases in invasion ecology	2008
Sanders, Dirk; Nickel, Herbert; Gruetzner, Thomas; Platner, Christian	Habitat structure mediates top-down effects of spiders and ants on herbivores	2008
Schatz, Bertrand; Kiellberg, Finn; Nyawa, Samhan; Hossaert-McKey, Martine	Fig wasps: A staple food for ants on Ficus	2008
Schlick-Steiner, BC; Steiner, FM; Pautasso, M	Ants and people: a test of two mechanisms potentially responsible for the large-scale human population-biodiversity correlation for Formicidae in Europe	2008
Steiner, Florian M.; Arthofer, Wolfgang; Schlick-Steiner, Birgit C.; Crozier, Ross H.; Stauffer, Christian	Twenty four new microsatellite markers in two invasive pavement ants, Tetramorium spE and T-tsushimae (Hymenoptera : Formicidae)	2008
Storer, AJ; Jurgensen, MF; Risch, AC; Delisle, J; Hyslop, MD	The fate of an intentional introduction of Formica lugubris to North America from Europe	2008
Stringer, LD; Lester, PJ	The ant community response to the arrival of Monomorium sydneyense Forel (Hymenoptera : Formicidae) at Sulphur Point, Tauranga, New Zealand	2008
Todd, BD; Rothermel, BB; Reed, RN; Luhring, TM; Schlatter, K; Trenkamp, L; Gibbons, JW	Habitat alteration increases invasive fire ant abundance to the detriment of amphibians and reptiles	2008
Touyama, Y; Ihara, Y; Ito, F	Argentine ant infestation affects the abundance of the native myrmecophagic jumping spider Siler cupreus Simon in Japan	2008
Valenciaga, N; Mora, C; Noda, A	Performance of arthropod fauna in a Lysiloma bahamensis area for animal shade	2008
Wharton, Katie E.; Dyer, Fred C.; Getty, Thomas	Male elimination in the honeybee	2008
Xiong, Y; Chen, JD; Gu, ZY; Wu, XH; Wan, FH; Hong, XY	The potential suitability of Jiangsu Province, east China for the invasive red imported fire ant, Solenopsis invicta	2008
Agarwal, Vivek Mohan; Rastogi, Neelkamal	Food resource and temporal partitioning amongst a guild of predatory agroecosystem-inhabiting ant species	2009
Almeida, Fabio Souto; Queiroz, Jarbas Marcal	Influence of habitat structure on the abundance of the parasitoids Pseudacteon Coquillett (Diptera, Phoridae) on mounds of Solenopsis invicta Buren (Hymenoptera, Formicidae)	2009
Brandt, M.; Van Wilgenburg, E.; Tsutsui, N. D.	Global-scale analyses of chemical ecology and population genetics in the invasive Argentine ant	2009
Callan, Shae K.; Majer, Jonathan D.	Impacts of an incursion of African Big-headed Ants, Pheidole megacephala (Fabricius), in urban bushland in Perth, Western Australia	2009
Cameron, Guy N.; Williams, Jan M.; Kruchek, Beth L.	SEASONAL DYNAMICS OF SMALL MAMMALS AND VEGETATION IN A GULF CORDGRASS COMMUNITY	2009
Vasquez, Gissella M.; Schal, Coby; Silverman, Jules	Colony Fusion in Argentine Ants is Guided by Worker and Queen Cuticular Hydrocarbon Profile Similarity	2009
Abril, S; Gomez, C	Ascertaining Key Factors Behind the Coexistence of the Native Ant Species Plagiolepis pygmaea with the Invasive Argentine Ant Linepithema humile (Hymenoptera: Formicidae)	2009
Altfeld, L; Stiling, P	Effects of aphid-tending Argentine ants, nitrogen enrichment and early-season herbivory on insects hosted by a coastal shrub	2009
Babik, Hanna; Czechowski, Wojciech; Wlodarczyk, Tomasz; Sterzynska, Maria	How does a strip of clearing affect the forest community of ants (Hymenoptera: Formicidae)?	2009
Beuzelin, JM; Reagan, TE; Akbar, W; Cormier, HJ; Flanagan, JW; Blouin, DC	Impact of Hurricane Rita Storm Surge on Sugarcane Borer (Lepidoptera: Crambidae) Management in Louisiana	2009
Cerda, X; Palacios, R; Retana, J	Ant Community Structure in Citrus Orchards in the Mediterranean Basin: Impoverishment as a Consequence of Habitat Homogeneity	2009
Dierks, A; Fischer, K	Habitat requirements and niche selection of Maculinea nausithous and M teleius (Lepidoptera: Lycaenidae) within a large sympatric metapopulation	2009
Grzes, Irena M.	Ant species richness and evenness increase along a metal pollution gradient in the Boleslaw zinc smelter area	2009
Kenis, Marc; Auger-Rozenberg, Marie-Anne; Roques, Alain; Timms, Laura; Pere, Christelle; Cock, Matthew J. W.; Settele, Josef; Augustin, Sylvie; Lopez-Vaamonde, Carlos	Ecological effects of invasive alien insects	2009
Lach, L; Hobbs, RJ; Majer, JD	Herbivory-induced extrafloral nectar increases native and invasive ant worker survival	2009
Lessard, JP; Fordyce, JA; Gotelli, NJ; Sanders, NJ	Invasive ants alter the phylogenetic structure of ant communities	2009
Lester, Philip J.; Abbott, Kirsti L.; Sarty, Megan; Burns, K. C.	Competitive assembly of South Pacific invasive ant communities	2009
Nagy, C; Tartally, A; Vilisics, F; Merkl, O; Szita, E; Szel, G; Podlussany, A; Redei, D; Csosz, S; Pozsgai, G; Orosz, A; Szovenyi, G; Marko, V	Effects of the invasive garden ant, Lasius neglectus VAN LOON, BOOMSMA & ANDRASFALVY, 1990 (Hymenoptera: Formicidae), on arthropod assemblages: pattern analyses in the type supercolony	2009
Paris, CI; Espadaler, X	Honeydew collection by the invasive garden ant Lasius neglectus versus the native ant L-grandis	2009
Rowles, AD; O'Dowd, DJ	Impacts of the invasive Argentine ant on native ants and other invertebrates in coastal scrub in south-eastern Australia	2009
Rowles, AD; O'Dowd, DJ	New mutualism for old: indirect disruption and direct facilitation of seed dispersal following Argentine ant invasion	2009
Rowles, AD; Silverman, J	Carbohydrate supply limits invasion of natural communities by Argentine ants	2009
Sagata, K; Lester, PJ	Behavioural plasticity associated with propagule size, resources, and the invasion success of the Argentine ant Linepithema humile	2009
Savage, AM; Rudgers, JA; Whitney, KD	Elevated dominance of extrafloral nectary-bearing plants is associated with increased abundances of an invasive ant and reduced native ant richness	2009
Schluns, Helge; Crozier, Ross H.	Molecular and chemical immune defenses in ants (Hymenoptera: Formicidae)	2009
Stuble, Katharine L.; Kirkman, L. Katherine; Carroll, C. Ronald	Patterns of abundance of fire ants and native ants in a native ecosystem	2009
Trager, MD; Daniels, JC	ANT TENDING OF MIAMI BLUE BUTTERFLY LARVAE (LEPIDOPTERA: LYCAENIDAE): PARTNER DIVERSITY AND EFFECTS ON LARVAL PERFORMANCE	2009
Tsai, Yu-Hsuan; Yang, Chin-Cheng; Lin, Chun-Chi; Shih, Cheng-Jen	The Impact of the Red Imported Fire Ant, Solenopsis invicta, and Bait Treatment on the Diversity of Native Ants-a Case Study at National Taipei University, Sanshia Campus	2009
Wolkovich, EM; Bolger, DT; Holway, DA	Complex responses to invasive grass litter by ground arthropods in a Mediterranean scrub ecosystem	2009
Yao, Izumi; Akimoto, Shin-ichi	Seasonal changes in the genetic structure of an aphid-ant mutualism as revealed using microsatellite analysis of the aphid Tuberculatus quercicola and the ant Formica yessensis	2009
Perez-Lachaud, G; Lopez-Mendez, JA; Beugnon, G; Winterton, P; Lachaud, JP	High prevalence but relatively low impact of two eucharitid parasitoids attacking the Neotropical ant Ectatomma tuberculatum (Olivier)	2010
Alcantara, Edwin P.; Caoili, Barbara L.; Javier, Pio A.; Mostoles, Maria Dulce J.	A MULTILAYER, LARGE SCALE COMPARISON OF ARTHROPOD COMMUNITIES IN COMMERCIALLY MANAGED Bt AND NON-Bt CORN FIELDS	2010
Baccaro, Fabricio Beggiato; Ketelhut, Suzana Maria; De Morais, Jose Wellington	Resource distribution and soil moisture content can regulate bait control in an ant assemblage in Central Amazonian forest	2010
Bruehl, Carsten A.; Eltz, Thomas	Fuelling the biodiversity crisis: species loss of ground-dwelling forest ants in oil palm plantations in Sabah, Malaysia (Borneo)	2010
Buczkowski, Grzegorz	Extreme life history plasticity and the evolution of invasive characteristics in a native ant	2010
Fernandes, Flavio Lemes; Picanco, Marcelo Coutinho; de Sena Fernandes, Maria Elisa; Xavier, Vania Maria; Martins, Julio Claudio; da Silva, Valkiria Fabiana	NATURAL BIOLOGICAL CONTROL OF PESTS AND ECOLOGICAL INTERACTIONS WITH PREDATORS AND PARASITOIDS IN BEAN CROP	2010
Huang, Jun; Xu, Yi-juan; Lu, Yong-yue; Zeng, Ling; Liang, Guang-wen	Effects of Red Imported Fire Ants (Hymenoptera: Formicidae) on The Relationship Between Native Ants and Aphids in Mung Bean Fields in China	2010
Kiers, E. Toby; Palmer, Todd M.; Ives, Anthony R.; Bruno, John F.; Bronstein, Judith L.	Mutualisms in a changing world: an evolutionary perspective	2010
Krushelnycky, Paul D.; Gillespie, Rosemary G.	Correlates of vulnerability among arthropod species threatened by invasive ants	2010
Langkilde, Tracy; Freidenfelds, Nicole A.	Consequences of envenomation: red imported fire ants have delayed effects on survival but not growth of native fence lizards	2010
Mgocheki, N.; Addison, P.	Spatial distribution of ants (Hymenoptera: Formicidae), vine mealybugs and mealybug parasitoids in vineyards	2010
Ouellette, Gary D.; Drummond, Francis A.; Choate, Beth; Groden, Eleanor	Ant Diversity and Distribution in Acadia National Park, Maine	2010
Plentovich, Sheldon; Swenson, Chris; Reimer, Neil; Richardson, Mike; Garon, Norman	The effects of hydramethylnon on the tropical fire ant, Solenopsis geminata (Hymenoptera: Formicidae), and non-target arthropods on Spit Island, Midway Atoll, Hawaii	2010
Pons, Pere; Maria Bas, Josep; Estany-Tigerstroem, David	Coping with invasive alien species: the Argentine ant and the insectivorous bird assemblage of Mediterranean oak forests	2010
Pryke, J. S.; Samways, M. J.	Significant variables for the conservation of mountain invertebrates	2010
Shenoy, Megha; Borges, Renee M.	Geographical variation in an ant-plant interaction correlates with domatia occupancy, local ant diversity, and interlopers	2010
Stuble, Katharine L.; Kirkman, L. Katherine; Carroll, C. Ronald	Are red imported fire ants facilitators of native seed dispersal?	2010
Thomas, Melissa L.; Becker, Katrin; Abbott, Kirsti; Feldhaar, Heike	Supercolony mosaics: two different invasions by the yellow crazy ant, Anoplolepis gracilipes, on Christmas Island, Indian Ocean	2010
Vogel, Valerie; Pedersen, Jes S.; Giraud, Tatiana; Krieger, Michael J. B.; Keller, Laurent	The worldwide expansion of the Argentine ant	2010
Wagner, David L.; Van Driesche, Roy G.	Threats Posed to Rare or Endangered Insects by Invasions of Nonnative Species	2010
Calcaterra, LA; Cabrera, SM; Cuezzo, F; Perez, IJ; Briano, JA	Habitat and Grazing Influence on Terrestrial Ants in Subtropical Grasslands and Savannas of Argentina	2010
Chong, Chee-Seng; D'Alberto, Clare F.; Thomson, Linda J.; Hoffmann, Ary A.	Influence of native ants on arthropod communities in a vineyard	2010
Crabb, W.; Zettler, J.; McGarvey, J. A.; Bailey, J. Brofft	Does the Presence of Fire Ants Affect the Community Composition of Ammonia-oxidizing Bacteria and Ammonia-oxidizing Archaea?	2010
Cranston, PS	Insect Biodiversity and Conservation in Australasia	2010
Crowder, DW; Snyder, WE	Eating their way to the top? Mechanisms underlying the success of invasive insect generalist predators	2010
Davis, NE; O'Dowd, DJ; Mac Nally, R; Green, PT	Invasive ants disrupt frugivory by endemic island birds	2010
Dunham, AE; Mikheyev, AS	Influence of an invasive ant on grazing and detrital communities and nutrient fluxes in a tropical forest	2010
Epperson, DM; Allen, CR	Red Imported Fire Ant Impacts on Upland Arthropods in Southern Mississippi	2010
Estany-Tigerstrom, D; Bas, JM; Pons, P	Does Argentine ant invasion affect prey availability for foliage-gleaning birds?	2010
Guenard, B; Dunn, RR	A New (Old), Invasive Ant in the Hardwood Forests of Eastern North America and Its Potentially Widespread Impacts	2010
Hoekman, David	Turning up the heat: Temperature influences the relative importance of top-down and bottom-up effects	2010
Hoffmann, Benjamin D.	Ecological restoration following the local eradication of an invasive ant in northern Australia	2010
Krushelnycky, PD; Gillespie, RG	Sampling across space and time to validate natural experiments: an example with ant invasions in Hawaii	2010
Mitrovich, MJ; Matsuda, T; Pease, KH; Fisher, RN	Ants as a Measure of Effectiveness of Habitat Conservation Planning in Southern California	2010
Norris, K; Asase, A; Collen, B; Gockowksi, J; Mason, J; Phalan, B; Wade, A	Biodiversity in a forest-agriculture mosaic - The changing face of West African rainforests	2010
Paris, CI; Llusia, J; Penuelas, J	Changes in Monoterpene Emission Rates of Quercus ilex Infested by Aphids Tended by Native or Invasive Lasius Ant Species	2010
Pecarevic, M; Danoff-Burg, J; Dunn, RR	Biodiversity on Broadway - Enigmatic Diversity of the Societies of Ants (Formicidae) on the Streets of New York City	2010
Peh, Kelvin S-H.	Invasive species in Southeast Asia: the knowledge so far	2010
Pereira, JL; Picanco, MC; Pereira, EJG; Silva, AA; Jakelaitis, A; Pereira, RR; Xavier, VM	Influence of crop management practices on bean foliage arthropods	2010
Pihlgren, Aina; Lenoir, Lisette; Dahms, Henriette	Ant and plant species richness in relation to grazing, fertilisation and topography	2010
Rizali, A; Lohman, DJ; Buchori, D; Prasetyo, LB; Triwidodo, H; Bos, MM; Yamane, S; Schulze, CH	Ant communities on small tropical islands: effects of island size and isolation are obscured by habitat disturbance and 'tramp' ant species	2010
Roura-Pascual, N; Bas, JM; Hui, C	The spread of the Argentine ant: environmental determinants and impacts on native ant communities	2010
Rowles, AD; Silverman, J	Argentine Ant Invasion Associated With Lob lolly Pines in the Southeastern United States: Minimal Impacts But Seasonally Sustained	2010
Uno, Shinsuke; Cotton, Julie; Philpott, Stacy M.	Diversity, abundance, and species composition of ants in urban green spaces	2010
Vonshak, M; Dayan, T; Ionescu-Hirsh, A; Freidberg, A; Hefetz, A	The little fire ant Wasmannia auropunctata: a new invasive species in the Middle East and its impact on the local arthropod fauna	2010
Ward, PS; Brady, SG; Fisher, BL; Schultz, TR	Phylogeny and Biogeography of Dolichoderine Ants: Effects of Data Partitioning and Relict Taxa on Historical Inference	2010
Wielgoss, A; Tscharntke, T; Buchori, D; Fiala, B; Clough, Y	Temperature and a dominant dolichoderine ant species affect ant diversity in Indonesian cacao plantations	2010
Wolkovich, Elizabeth M.	Nonnative grass litter enhances grazing arthropod assemblages by increasing native shrub growth	2010
Wright, T. F.; Eberhard, J. R.; Hobson, E. A.; Avery, M. L.; Russello, M. A.	Behavioral flexibility and species invasions: the adaptive flexibility hypothesis	2010
Xiao, BX; Xiao, J; Dong, XP; Tao, YC; Lu, C	Research of PID Parameter Optimization Based-on Cultural Based Ant Colony Algorithm for Superheated Steam Temperature	2010
Arndt, Erik; Grunert, Harald; Schuler, Juergen	Influence of Inundation pattern on the Epigaean Ant fauna in a European Floodplain forest complex (Hymenoptera: Formicidae)	2011
Bruna, Emilio M.; Izzo, Thiago J.; Inouye, Brian D.; Uriarte, Maria; Vasconcelos, Heraldo L.	Asymmetric Dispersal and Colonization Success of Amazonian Plant-Ants Queens	2011
Gaigher, R.; Samways, M. J.; Henwood, J.; Jolliffe, K.	Impact of a mutualism between an invasive ant and honeydew-producing insects on a functionally important tree on a tropical island	2011
Green, Peter T.; O'Dowd, Dennis J.; Abbott, Kirsti L.; Jeffery, Mick; Retallick, Kent; Mac Nally, Ralph	Invasional meltdown: Invader-invader mutualism facilitates a secondary invasion	2011
Huang, Jun; Xu, Yi-Juan; Lu, Yong-Yue; Liang, Guang-Wen; Zeng, Ling	Effects of the Invasive Ant Solenopsis invicta (Hymenoptera: Formicidae) on Menochilus sexmaculatus (Coleoptera: Coccinellidae) as a Predators of Aphis craccivora (Hemiptera: Aphididae) in Laboratory Conditions	2011
Isabel Chanatasig-Vaca, Cristina; Huerta Lwanga, Esperanza; Rojas Fernandez, Patricia; Ponce-Mendoza, Alejandro; Mendoza Vega, Jorge; Moron Rios, Alejandro; Van der Wal, Hans; Bernardo Dzib-Castillo, Benito	Effect of soil use in ants (Formicidae: Hymenoptera) in Tikinmul, Campeche, Mexico	2011
Ivanov, Kaloyan; Lockhart, Owen M.; Keiper, Joe; Walton, B. Michael	Status of the exotic ant Nylanderia flavipes (Hymenoptera: Formicidae) in northeastern Ohio	2011
Jezorek, Heather; Stiling, Peter; Carpenter, James	Ant predation on an invasive herbivore: can an extrafloral nectar-producing plant provide associational resistance to Opuntia individuals?	2011
Plentovich, Sheldon; Eijzenga, Jakob; Eijzenga, Heather; Smith, David	Indirect effects of ant eradication efforts on offshore islets in the Hawaiian Archipelago	2011
Stuble, Katharine L.; Kirkman, L. Katherine; Carroll, C. Ronald; Sanders, Nathan J.	Relative Effects of Disturbance on Red Imported Fire Ants and Native Ant Species in a Longleaf Pine Ecosystem	2011
Blight, O; Orgeas, J; Renucci, M; Provost, E	Imidacloprid Gel Bait Effective in Argentine Ant Control at Nest Scale	2011
Dominguez-Haydar, Yamileth; Armbrecht, Inge	Response of Ants and Their Seed Removal in Rehabilitation Areas and Forests at El Cerrejon Coal Mine in Colombia	2011
Drescher, J; Feldhaar, H; Bluthgen, N	Interspecific Aggression and Resource Monopolization of the Invasive Ant Anoplolepis gracilipes in Malaysian Borneo	2011
Hale, SL; Riffell, S; Burger, LW; Adams, HL; Dollar, JG	Fire Ant Response to Management of Native Grass Conservation Buffers	2011
Helms, KR; Hayden, CP; Vinson, SB	Plant-based food resources, trophic interactions among alien species, and the abundance of an invasive ant	2011
Ishak, HD; Plowes, R; Sen, R; Kellner, K; Meyer, E; Estrada, DA; Dowd, SE; Mueller, UG	Bacterial Diversity in Solenopsis invicta and Solenopsis geminata Ant Colonies Characterized by 16S amplicon 454 Pyrosequencing	2011
Klimes, P; Janda, M; Ibalim, S; Kua, J; Novotny, V	Experimental suppression of ants foraging on rainforest vegetation in New Guinea: testing methods for a whole-forest manipulation of insect communities	2011
Lescano, MN; Farji-Brener, AG	Exotic thistles increase native ant abundance through the maintenance of enhanced aphid populations	2011
Ligon, RA; Siefferman, L; Hill, GE	Invasive Fire Ants Reduce Reproductive Success and Alter the Reproductive Strategies of a Native Vertebrate Insectivore	2011
Mezger, D; Pfeiffer, M	Influence of the arrival of Anoplolepis gracilipes (Hymenoptera: Formicidae) on the composition of an ant community in a clearing in Gunung Mulu National Park, Sarawak, Malaysia	2011
Narendra, A; Gibb, H; Ali, TM	Structure of ant assemblages in Western Ghats, India: role of habitat, disturbance and introduced species	2011
Newey, P	Not one odour but two: A new model for nestmate recognition	2011
Orrock, JL; Curler, GR; Danielson, BJ; Coyle, DR	Large-scale experimental landscapes reveal distinctive effects of patch shape and connectivity on arthropod communities	2011
Perdereau, E.; Dedeine, F.; Christides, J. -P.; Dupont, S.; Bagneres, A. -G.	Competition between invasive and indigenous species: an insular case study of subterranean termites	2011
Rabitsch, W	The hitchhiker's guide to alien ant invasions	2011
Sanders, D; van Veen, FJF	Ecosystem engineering and predation: the multi-trophic impact of two ant species	2011
Sanders, Dirk; Schaefer, Matthias; Platner, Christian; Griffi, Georgianne J. K.	Intraguild interactions among generalist predator functional groups drive impact on herbivore and decomposer prey	2011
Savage, AM; Whitney, KD	Trait-mediated indirect interactions in invasions: unique behavioral responses of an invasive ant to plant nectar	2011
Schoeman, CS; Samways, MJ	Synergisms between alien trees and the Argentine ant on indigenous ant species in the Cape Floristic Region, South Africa	2011
Toennisson, TA; Sanders, NJ; Klingeman, WE; Vail, KM	Influences on the Structure of Suburban Ant (Hymenoptera: Formicidae) Communities and the Abundance of Tapinoma sessile	2011
Wanger, TC; Wielgoss, AC; Motzke, I; Clough, Y; Brook, BW; Sodhi, NS; Tscharntke, T	Endemic predators, invasive prey and native diversity	2011
Wickings, KG; Ruberson, J	Impact of the Red Imported Fire Ant (Hymenoptera: Formicidae) on Epigeic Arthropods of Cotton Agroecosystems	2011
Segev, U; Ziv, Y	Consequences of behavioral vs numerical dominance on foraging activity of desert seed-eating ants	2012
Cabra-Garcia, Jimmy; Bermudez-Rivas, Christian; Osorio, Ana Milena; Chacon, Patricia	Cross-taxon congruence of alpha and beta diversity among five leaf litter arthropod groups in Colombia	2012
Cerda, Xim; Angulo, Elena; Caut, Stephane; Courchamp, Franck	Ant community structure on a small Pacific island: only one native species living with the invaders	2012
Cumberland, Margaret S.; Kirkman, L. Katherine	The effects of disturbance on the red imported fire ant (Solenopsis invicta) and the native ant community	2012
Gaigher, R.; Samways, M. J.; Jolliffe, K. G.; Jolliffe, S.	Precision control of an invasive ant on an ecologically sensitive tropical island: a principle with wide applicability	2012
Gruber, Monica A. M.; Hoffmann, Benjamin D.; Ritchie, Peter A.; Lester, Philip J.	Recent behavioural and population genetic divergence of an invasive ant in a novel environment	2012
Husseneder, Claudia; Simms, Dawn M.; Delatte, Jennifer R.; Wang, Changlu; Grace, J. Kenneth; Vargo, Edward L.	Genetic diversity and colony breeding structure in native and introduced ranges of the Formosan subterranean termite, Coptotermes formosanus	2012
Kaspari, Michael; Donoso, David; Lucas, Jane A.; Zumbusch, Taylor; Kay, Adam D.	Using nutritional ecology to predict community structure: a field test in Neotropical ants	2012
Ligon, Russell A.; Siefferman, Lynn; Hill, Geoffrey E.	Invasive Ants Alter Foraging and Parental Behaviors of a Native Bird	2012
Liu, Huiyu; Lin, Zhenshan; Qi, Xiangzhen; Zhang, Mingyang; Yang, Hao	Interactive effects of habitat destruction and competition on exotic invasion	2012
Lu, Yong-yue; Wu, Bi-qiu; Xu, Yi-juan; Zeng, Ling	Effects of Red Imported Fire Ants (Solenopsis invicta) on the Species Structure of Ant Communities in South China	2012
Sakamoto, Hironori; Mitsuhashi, Wataru	Potential use of reproductive manipulators to control invasive alien ants	2012
Buczkowski, G; Richmond, DS	The Effect of Urbanization on Ant Abundance and Diversity: A Temporal Examination of Factors Affecting Biodiversity	2012
Cooling, M; Hartley, S; Sim, DA; Lester, PJ	The widespread collapse of an invasive species: Argentine ants (Linepithema humile) in New Zealand	2012
Fournier, Denis; Tindo, Maurice; Kenne, Martin; Masse, Paul Serge Mbenoun; Van Bossche, Vanessa; De Coninck, Eliane; Aron, Serge	Genetic Structure, Nestmate Recognition and Behaviour of Two Cryptic Species of the Invasive Big-Headed Ant Pheidole megacephala	2012
Gruber, Monica A. M.; Hoffmann, Benjamin D.; Ritchie, Peter A.; Lester, Philip J.	Genetic diversity is positively associated with fine-scale momentary abundance of an invasive ant	2012
Hamidi, Rachid; Debout, Gabriel; Heredia, Ana; Fournier, Denis; Quinet, Yves; de Biseau, Jean-Christophe	Multicoloniality in the highly polygynous ant Crematogaster pygmaea (Formicidae: Myrmicinae)	2012
Huang Jun; Xu Yi-juan; Lu Yong-yue; Zeng Ling	Effects of Solenopsis invicta invasion on the diversity of spider communities in a corn field	2012
Hufbauer, Ruth A.; Facon, Benoit; Ravigne, Virginie; Turgeon, Julie; Foucaud, Julien; Lee, Carol E.; Rey, Olivier; Estoup, Arnaud	Anthropogenically induced adaptation to invade (AIAI): contemporary adaptation to human-altered habitats within the native range can promote invasions	2012
Jones, ME; Paine, TD	Associations between invasive eucalyptus psyllids and arthropod litter communities under tree canopies in southern California	2012
LeBrun, EG; Plowes, RM; Gilbert, LE	Imported fire ants near the edge of their range: disturbance and moisture determine prevalence and impact of an invasive social insect	2012
Magoba, RN; Samways, MJ	Comparative footprint of alien, agricultural and restored vegetation on surface-active arthropods	2012
McPhee, K; Garnas, J; Drummond, F; Groden, E	Homopterans and an Invasive Red Ant, Myrmica rubra (L), in Maine	2012
Mollot, G; Tixier, P; Lescourret, F; Quilici, S; Duyck, PF	New primary resource increases predation on a pest in a banana agroecosystem	2012
Morris-Pocock, James A.; Hennicke, Janos C.; Friesen, Vicki L.	Effects of long-term isolation on genetic variation and within-island population genetic structure in Christmas Island (Indian Ocean) seabirds	2012
Resasco, J; Levey, DJ; Damschen, EI	Habitat corridors alter relative trophic position of fire ants	2012
Rodriguez-Cabal, MA; Stuble, KL; Guenard, B; Dunn, RR; Sanders, NJ	Disruption of ant-seed dispersal mutualisms by the invasive Asian needle ant (Pachycondyla chinensis)	2012
Rust, MK; Su, NY	Managing Social Insects of Urban Importance	2012
Schoeman, CS; Foord, SH	A checklist of epigaeic ants (Hymenoptera: Formicidae) from the Marakele National Park, Limpopo, South Africa	2012
Stanley, MC; Ward, DF	Impacts of Argentine ants on invertebrate communities with below-ground consequences	2012
Ugelvig, Line V.; Cremer, Sylvia	Effects of social immunity and unicoloniality on host-parasite interactions in invasive insect societies	2012
Zhang, S; Zhang, YX; Ma, KM	Disruption of Ant-Aphid Mutualism in Canopy Enhances the Abundance of Beetles on the Forest Floor	2012
Berman, Maia; Andersen, Alan N.; Hely, Christelle; Gaucherel, Cedric	Overview of the Distribution, Habitat Association and Impact of Exotic Ants on Native Ant Communities in New Caledonia	2013
Cerda, Xim; Arnan, Xavier; Retana, Javier	Is competition a significant hallmark of ant (Hymenoptera: Formicidae) ecology?	2013
dos Santos Lima, Wanda Ramos; Marques, Sirlei Garcia; Rodrigues, Fernanda Souto; Macario Rebelo, Jose Manuel	Ants in a hospital environment and their potential as mechanical bacterial vectors	2013
Godley, J. Steve; Moler, Paul E.	POPULATION DECLINES OF EASTERN INDIGO SNAKES (DRYMARCHON COUPERI) OVER THREE DECADES IN THE GULF HAMMOCK WILDLIFE MANAGEMENT AREA, FLORIDA, USA	2013
Heterick, B. E.; Lythe, M.; Smithyman, C.	Urbanisation factors impacting on ant (Hymenoptera: Formicidae) biodiversity in the Perth metropolitan area, Western Australia: Two case studies	2013
Inoue, Maki N.; Sunamura, Eiriki; Suhr, Elissa L.; Ito, Fuminori; Tatsuki, Sadahiro; Goka, Koichi	Recent range expansion of the Argentine ant in Japan	2013
McGrannachan, C. M.; Lester, P. J.	Temperature and starvation effects on food exploitation by Argentine ants and native ants in New Zealand	2013
Motzke, Iris; Tscharntke, Teja; Sodhi, Navjot S.; Klein, Alexandra-Maria; Wanger, Thomas C.	Ant seed predation, pesticide applications and farmers' income from tropical multi-cropping gardens	2013
Perdereau, E.; Bagneres, A-G.; Bankhead-Dronnet, S.; Dupont, S.; Zimmermann, M.; Vargo, E. L.; Dedeine, F.	Global genetic analysis reveals the putative native source of the invasive termite, Reticulitermes flavipes, in France	2013
Schoeman, Colin S.; Samways, Michael J.	Temporal shifts in interactions between alien trees and the alien Argentine ant on native ants	2013
Webb, Garry A.; Hoffmann, Benjamin D.	Field Evaluations of the Efficacy of Distance Plus on Invasive Ant Species in Northern Australia	2013
Barbieri, RF; Lester, PJ; Miller, AS; Ryan, KG	A neurotoxic pesticide changes the outcome of aggressive interactions between native and invasive ants	2013
Berman, M; Andersen, AN; Ibanez, T	Invasive ants as back-seat drivers of native ant diversity decline in New Caledonia	2013
Diamond, SE; Penick, CA; Pelini, SL; Ellison, AM; Gotelli, NJ; Sanders, NJ; Dunn, RR	Using Physiology to Predict the Responses of Ants to Climatic Warming	2013
Fox, AF; Reberg-Horton, SC; Orr, DB; Moorman, CE; Frank, SD	Crop and field border effects on weed seed predation in the southeastern US coastal plain	2013
Gaigher, R; Samways, MJ; Van Noort, S	Saving a tropical ecosystem from a destructive ant-scale (Pheidole megacephala, Pulvinaria urbicola) mutualism with support from a diverse natural enemy assemblage	2013
Gruber, MAM; Burne, AR; Abbott, KL; Pierce, RJ; Lester, PJ	Population decline but increased distribution of an invasive ant genotype on a Pacific atoll	2013
Helms, KR	Mutualisms between ants (Hymenoptera: Formicidae) and honeydew-producing insects: Are they important in ant invasions?	2013
King, JR; Tschinkel, WR	Fire ants are not drivers of biodiversity change: a response to Stuble et al (2013)	2013
King, JR; Tschinkel, WR	Experimental evidence for weak effects of fire ants in a naturally invaded pine-savanna ecosystem in north Florida	2013
LeBrun, EG; Abbott, J; Gilbert, LE	Imported crazy ant displaces imported fire ant, reduces and homogenizes grassland ant and arthropod assemblages	2013
Lenda, Magdalena; Witek, Magdalena; Skorka, Piotr; Moron, Dawid; Woyciechowski, Michal	Invasive alien plants affect grassland ant communities, colony size and foraging behaviour	2013
Luque, GM; Giraud, T; Courchamp, F	Allee effects in ants	2013
Monzo, C; Juan-Blasco, M; Pekar, S; Molla, O; Castanera, P; Urbaneja, A	Pre-adaptive shift of a native predator (Araneae, Zodariidae) to an abundant invasive ant species (Hymenoptera, Formicidae)	2013
Murnen, CJ; Gonthier, DJ; Philpott, SM	Food Webs in the Litter: Effects of Food and Nest Addition on Ant Communities in Coffee Agroecosystems and Forest	2013
Savage, AM; Rudgers, JA	Non-additive benefit or cost? Disentangling the indirect effects that occur when plants bearing extrafloral nectaries and honeydew-producing insects share exotic ant mutualists	2013
Simberloff, Daniel; Martin, Jean-Louis; Genovesi, Piero; Maris, Virginie; Wardle, David A.; Aronson, James; Courchamp, Franck; Galil, Bella; Garcia-Berthou, Emili; Pascal, Michel; Pysek, Petr; Sousa, Ronaldo; Tabacchi, Eric; Vila, Montserrat	Impacts of biological invasions: what's what and the way forward	2013
Sipos, J.; Kindlmann, P.	Effect of the canopy complexity of trees on the rate of predation of insects	2013
Stanley, MC; Nathan, HW; Phillips, LK; Knight, SJ; Galbraith, JA; Winks, CJ; Ward, DF	Invasive interactions: can Argentine ants indirectly increase the reproductive output of a weed?	2013
Wang, L; Lu, YY; Xu, YJ; Zeng, L	The current status of research on Solenopsis invicta Buren (Hymenoptera: Formicidae) in Mainland China	2013
Xiao, BX; Chen, RB; Lu, C; Li, YH	Superheated Steam Temperature Control based-on Cultural based Ant Colony Optimization Algorithm for Power Station Boiler	2013
Yoo, HJS; Kizner, MC; Holway, DA	Ecological effects of multi-species, ant-hemipteran mutualisms in citrus	2013
Bulot, Adeline; Dutoit, Thierry; Renucci, Marielle; Provost, Erick	A new transplantation protocol for harvester ant queens Messor barbarus (Hymenoptera: Formicidae) to improve the restoration of species-rich plant communities	2014
Freed, Leonard A.; Cann, Rebecca L.	Diffuse competition can be reversed: a case history with birds in Hawaii	2014
Garnas, Jeffrey; Groden, Eleanor; Drummond, Francis A.	Mechanisms of Competitive Displacement of Native Ant Fauna by Invading Myrmica rubra (Hymenoptera: Formicidae) Populations	2014
Gordon, Deborah M.; Heller, Nicole E.	The invasive Argentine ant Linepithema humile (Hymenoptera: Formicidae) in Northern California reserves: from foraging behavior to local spread	2014
Kelly, L.; Sellers, J.	Abundance and Distribution of the Invasive Ant, Solenopsis invicta (Hymenoptera: Formicidae), in Cypress Savannas of North Carolina	2014
Morrison, L. W.	The ants of remote Polynesia revisited	2014
Powell, Christopher M.; Hanson, John D.; Bextine, Blake R.	Bacterial Community Survey of Solenopsis invicta Buren (Red imported fire Ant) Colonies in the Presence and Absence of Solenopsis invicta Virus (SINV)	2014
Proulx, Raphael; Massicotte, Philippe; Pepino, Marc	Googling Trends in Conservation Biology	2014
Resasco, Julian; Haddad, Nick M.; Orrock, John L.; Shoemaker, DeWayne; Brudvig, Tars A.; Damschen, Ellen I.; Tewksbury, Joshua J.; Levey, Douglas J.	Landscape corridors can increase invasion by an exotic species and reduce diversity of native species	2014
Reyes-Lopez, Joaqun; Carpintero, Soledad	Comparison of the exotic and native ant communities (Hymenoptera: Formicidae) in urban green areas at inland, coastal and insular sites in Spain	2014
Robinson, Elva J. H.	Polydomy: the organisation and adaptive function of complex nest systems in ants	2014
Rolfe, John; Windle, Jill	Public preferences for controlling an invasive species in public and private spaces	2014
Stork, Nigel E.; Kitching, R. L.; Davis, N. E.; Abbott, K. L.	The impact of aerial baiting for control of the yellow crazy ant, Anoplolepis gracilipes, on canopy-dwelling arthropods and selected vertebrates on Christmas Island (Indian Ocean)	2014
Ackerman, JD; Falcon, W; Molinari, J; Vega, C; Espino, I; Cuevas, AA	Biotic resistance and invasional meltdown: consequences of acquired interspecific interactions for an invasive orchid, Spathoglottis plicata in Puerto Rico	2014
Bertelsmeier, C; Courchamp, F	Future ant invasions in France	2014
Blight, O; Orgeas, J; Torre, F; Provost, E	Competitive dominance in the organisation of Mediterranean ant communities	2014
Chen, Yi-Huei; Robinson, Elva J. H.	The Relationship between Canopy Cover and Colony Size of the Wood Ant Formica lugubris - Implications for the Thermal Effects on a Keystone Ant Species	2014
Costa-Milanez, CB; Lourenco-Silva, G; Castro, PTA; Majer, JD; Ribeiro, SP	Are ant assemblages of Brazilian veredas characterised by location or habitat type?	2014
Diaz, M; Abril, S; Enriquez, M; Gomez, C	Assessment of the Argentine ant invasion management by means of manual removal of winter nests in mixed cork oak and pine forests	2014
Greene, Samantha L.	A ROADMAP FOR RIPARIAN INVASION RESEARCH	2014
Hoffmann, BD; Auina, S; Stanley, MC	Targeted Research to Improve Invasive Species Management: Yellow Crazy Ant Anoplolepis gracilipes in Samoa	2014
Konopik, O; Gray, CL; Grafe, TU; Steffan-Dewenter, I; Fayle, TM	From rainforest to oil palm plantations: Shifts in predator population and prey communities, but resistant interactions	2014
Longino, John T.; Branstetter, Michael G.; Colwell, Robert K.	How Ants Drop Out: Ant Abundance on Tropical Mountains	2014
McNaught, MK; Wylie, FR; Harris, EJ; Alston, CL; Burwell, CJ; Jennings, C	Effect of Broadcast Baiting on Abundance Patterns of Red Imported Fire Ants (Hymenoptera: Formicidae) and Key Local Ant Genera at Long-Term Monitoring Sites in Brisbane, Australia	2014
Moya-Raygoza, G; Larsen, KJ	Response of Ants to the Leafhopper Dalbulus quinquenotatus DeLong & Nault (Hemiptera: Cicadellidae) and Extrafloral Nectaries Following Fire	2014
Myers, P. Evan; Allen, Craig R.; Birge, Hannah E.	Consuming Fire Ants Reduces Northern Bobwhite Survival and Weight Gain	2014
Ofer, Dan; Linial, Michal	NeuroPID: a predictor for identifying neuropeptide precursors from metazoan proteomes	2014
Park, Sang-Hyun; Hosoishi, Shingo; Ogata, Kazuo	Long-term impacts of Argentine ant invasion of urban parks in Hiroshima, Japan	2014
Resasco, J; Pelini, SL; Stuble, KL; Sanders, NJ; Dunn, RR; Diamond, SE; Ellison, AM; Gotelli, NJ; Levey, DJ	Using Historical and Experimental Data to Reveal Warming Effects on Ant Assemblages	2014
Riedel, J; Dorn, S; Mody, K	Assemblage composition of ants (Hymenoptera: Formicidae) affected by tree diversity and density in native timber tree plantations on former tropical pasture	2014
Salyer, A; Bennett, GW; Buczkowski, GA	Odorous House Ants (Tapinoma sessile) as Back-Seat Drivers of Localized Ant Decline in Urban Habitats	2014
Sanabria, Catalina; Lavelle, Patrick; Fonte, Steven J.	Ants as indicators of soil-based ecosystem services in agroecosystems of the Colombian Llanos	2014
Slaa, E. J.; Chappell, P.; Hughes, W. O. H.	Colony genetic diversity affects task performance in the red ant Myrmica rubra	2014
Solazzo, G.; Moritz, R. F. A.; Settele, J.	The social parasite Phengaris (Maculinea) nausithous affects genetic diversity within Myrmica rubra host ant colonies	2014
Traveset, A; Richardson, DM	Mutualistic Interactions and Biological Invasions	2014
Warren, RJ; Giladi, I	Ant-mediated seed dispersal: A few ant species (Hymenoptera: Formicidae) benefit many plants	2014
Wittman, SE	Impacts of invasive ants on native ant communities (Hymenoptera: Formicidae)	2014
Yu, Y; Jang, EB; Siderhurst, MS	Differential Field Responses of the Little Fire Ant, Wasmannia auropunctata (Roger), to Alarm Pheromone Enantiomers	2014
Jin, H; Liu, WN; Zhou, SH	Optimization of Vibration Reduction Ability of Ladder Tracks by FEM Coupled with ACO	2015
Bentley, Michael T.; Oi, Faith M.; Gezan, Salvador A.; Hahn, Daniel A.	Tunneling Performance Increases at Lower Temperatures for Solenopsis invicta (Buren) but not for Nylanderia fulva (Mayr)	2015
Bertelsmeier, Cleo; Luque, Gloria M.; Hoffmann, Benjamin D.; Courchamp, Franck	Worldwide ant invasions under climate change	2015
Bujan, J.; Brigic, Andreja; Sedlar, Z.; Sostaric, R.	Progressive vegetation succession of fen habitats promotes the lack of habitat specialist ants	2015
Darrouzet, Eric; Gevar, Jeremy; Guignard, Quentin; Aron, Serge	Production of Early Diploid Males by European Colonies of the Invasive Hornet Vespa velutina nigrithorax	2015
Hayasaka, Daisuke; Kuwayama, Naoki; Takeo, Azuma; Ishida, Takanobu; Mano, Hiroyuki; Inoue, Maki N.; Nagai, Takashi; Sanchez-Bayo, Francisco; Goka, Koichi; Sawahata, Takuo	Different acute toxicity of fipronil baits on invasive Linepithema humile supercolonies and some non-target ground arthropods	2015
Suckling, D. M.	Sex pheromones and semiochemicals offer an elegant future for pest management and biosecurity	2015
Van Weelden, M. T.; Bennett, G.; Buczkowski, G.	RETRACTED: The Effects of Colony Structure and Resource Abundance on Food Dispersal in Tapinoma sessile (Hymenoptera: Formicidae)(Retracted article See vol 15, 2015)	2015
VanWeelden, M. T.; Bennett, G.; Buczkowski, G.	The Effects of Colony Structure and Resource Abundance on Food Dispersal in Tapinoma sessile (Hymenoptera: Formicidae)	2015
Asfiya, W; Lach, L; Majer, JD; Heterick, B; Didham, RK	Intensive agroforestry practices negatively affect ant (Hymenoptera: Formicidae) diversity and composition in southeast Sulawesi, Indonesia	2015
Bertelsmeier, C; Avril, A; Blight, O; Jourdan, H; Courchamp, F	Discovery-dominance trade-off among widespread invasive ant species	2015
Blaimer, BB; Brady, SG; Schultz, TR; Fisher, BL	Functional and phylogenetic approaches reveal the evolution of diversity in a hyper diverse biota	2015
Calabuig, A; Garcia-Mari, F; Pekas, A	Ants in citrus: impact on the abundance, species richness, diversity and community structure of predators and parasitoids	2015
Chen, Yu-Chen; Wu, Wen-Jer; Lai, Li-Chuan	Preliminary Study of Seed Harvesting by the Tropical Fire Ant, Solenopsis geminata (Hymenoptera: Formicidae), in Taiwan	2015
Cheng, SJ; Zeng, L; Xu, YJ	Mutualism Between Fire Ants and Mealybugs Reduces Lady Beetle Predation	2015
Cooling, M; Sim, DA; Lester, PJ	Density-Dependent Effects of an Invasive Ant on a Ground-Dwelling Arthropod Community	2015
Corbett, Erica A.	Soil Invertebrate Community Response to Climate Patterns in a South-Central Oklahoma Grassland	2015
Dassou, AG; Carval, D; Depigny, S; Fansi, G; Tixier, P	Ant abundance and Cosmopolites sordidus damage in plantain fields as affected by intercropping	2015
De la Mora, A.; Garcia-Ballinas, J. A.; Philpott, S. M.	Local, landscape, and diversity drivers of predation services provided by ants in a coffee landscape in Chiapas, Mexico	2015
Guenard, B; Cardinal-De Casas, A; Dunn, R	High diversity in an urban habitat: are some animal assemblages resilient to long-term anthropogenic change?	2015
Hanna, C; Naughton, I; Boser, C; Alarcon, R; Hung, KLJ; Holway, D	Floral visitation by the Argentine ant reduces bee visitation and plant seed set	2015
Heil, M	Extrafloral Nectar at the Plant-Insect Interface: A Spotlight on Chemical Ecology, Phenotypic Plasticity, and Food Webs	2015
Helmkampf, Martin; Cash, Elizabeth; Gadau, Juergen	Evolution of the Insect Desaturase Gene Family with an Emphasis on Social Hymenoptera	2015
Inoue, MN; Saito-Morooka, F; Suzuki, K; Nomura, T; Hayasaka, D; Kishimoto, T; Sugimaru, K; Sugiyama, T; Goka, K	Ecological impacts on native ant and ground-dwelling animal communities through Argentine ant (Linepithema humile) (Hymenoptera: Formicidae) management in Japan	2015
LeBrun, EG; Diebold, PJ; Orr, MR; Gilbert, LE	Widespread Chemical Detoxification of Alkaloid Venom by Formicine Ants	2015
Lescano, MN; Farji-Brener, AG; Gianoli, E	Outcomes of competitive interactions after a natural increment of resources: the assemblage of aphid-tending ants in northern Patagonia	2015
LeVan, KE; Holway, DA	Ant-aphid interactions increase ant floral visitation and reduce plant reproduction via decreased pollinator visitation	2015
Liu Jie; Qi Guo-Jun; Lu Li-Hua; He Yu-Rong	Effects of using fipronil to control Solenopsis invicta Buren on ant colony diversity in a greenbelt	2015
Ludka, J; Levan, KE; Holway, DA	Infiltration of a facultative ant-plant mutualism by the introduced Argentine ant: effects on mutualist diversity and mutualism benefits	2015
McGeoch, Melodie A.; Lythe, Morgan J.; Henriksen, Marie V.; McGrannachan, Chris M.	Environmental impact classification for alien insects: a review of mechanisms and their biodiversity outcomes	2015
Morrow, ME; Chester, RE; Lehnen, SE; Drees, BM; Toepfer, JE	Indirect effects of red imported fire ants on Attwater's prairie-chicken brood survival	2015
Nakamura, A; Burwell, CJ; Lambkin, CL; Katabuchi, M; McDougall, A; Raven, RJ; Neldner, VJ	The role of human disturbance in island biogeography of arthropods and plants: an information theoretic approach	2015
Naumann, K; Higgins, RJ	The European fire ant (Hymenoptera: Formicidae) as an invasive species: impact on local ant species and other epigaeic arthropods	2015
O'Loughlin, LS; Green, PT	Invader-invader mutualism influences land snail community composition and alters invasion success of alien species in tropical rainforest	2015
Prior, Kirsten M; Robinson, Jennifer M; Meadley Dunphy, Shannon A; Frederickson, Megan E	Mutualism between co-introduced species facilitates invasion and alters plant community structure	2015
Qi Guo-Jun; Huang Yong-Feng; Cen Yi-Jing; Lu Li-Hua	Effects of the red imported fire ant, Solenopsis invicta Buren, on the structure and diversity of the ant community in a human disturbed area	2015
Rodriguez, J; Montoya-Lerma, J; Calle, Z	Effect of Tithonia diversifolia Mulch on Atta cephalotes (Hymenoptera: Formicidae) Nests	2015
Staubus, WJ; Boyd, ES; Adams, TA; Spear, DM; Dipman, MM; Meyer, WM	Ant communities in native sage scrub, non-native grassland, and suburban habitats in Los Angeles County, USA: conservation implications	2015
Vonshak, M; Gordon, DM	Intermediate disturbance promotes invasive ant abundance	2015
Youngsteadt, E; Henderson, RC; Savage, AM; Ernst, AF; Dunn, RR; Frank, SD	Habitat and species identity, not diversity, predict the extent of refuse consumption by urban arthropods	2015
Yu Xin; Wang Lei; Liang Guang-Wen; Zeng Ling	Population dynamics of a Solenopsis invicta population and associated nontarget arthropod community in a lawn after pesticide application	2015
Barahona-Segovia, Rodrigo M.; Grez, Audrey A.; Bozinovic, Francisco	Testing the hypothesis of greater eurythermality in invasive than in native ladybird species: from physiological performance to life-history strategies	2016
Berman, Maia; Austin, Christopher M.; Burridge, Christopher P.; Miller, Adam D.	Social structure and landscape genetics of the endemic New Caledonian ant Leptomyrmex pallens Emery, 1883 (Hymenoptera: Formicidae: Dolichoderinae), in the context of fire-induced rainforest fragmentation	2016
Berville, Laurence; Renucci, Marielle; Vidal, Patrick; Provost, Erick	MYRMECOLOGICAL POPULATION AND EVALUATION OF THE INVASION OF HUMIL LINEPITHEMA ON THE MARSEILLE ISLANDS (BOUCHES-DU-RHONE, FRANCE)	2016
Calcaterra, Luis; Cabrera, Sonia; Briano, Juan	Local co-occurrence of several highly invasive ants in their native range: are they all ecologically dominant species?	2016
Castellanos, Adrian A.; Medeiros, Matthew C. I.; Hamer, Gabriel L.; Morrow, Michael E.; Eubanks, Micky D.; Teel, Pete D.; Hamer, Sarah A.; Light, Jessica E.	Decreased small mammal and on-host tick abundance in association with invasive red imported fire ants (Solenopsis invicta)	2016
Ho, Han-Chih; Yang, Shih-Tsai; Wu, Wen-Jer; Yang, Ching-Cheng	The Effect of Carbohydrate Components in Hemipteran Honeydew on Invasiveness of the Yellow Crazy Ant (Anoplolepis gracilipes) (Hymenoptera: Formicidae)	2016
Ivanov, Kaloyan	Exotic ants (Hymenoptera, Formicidae) of Ohio	2016
Kjar, Daniel; Park, Zachory	Increased ant (Hymenoptera: Formicidae) incidence and richness are associated with alien plant cover in a small mid-Atlantic riparian forest	2016
Olotu, Moses I.	Interaction Between African Weaver Ant Oecophylla longinoda and Dominant Ant Species Pheidole megacephala and Anoplolepis custodiens in Cashew Fields in Tanzania	2016
Thawley, Christopher J.; Langkilde, Tracy	Invasive Fire Ant (Solenopsis invicta) Predation of Eastern Fence Lizard (Sceloporus undulatus) Eggs	2016
Wauters, Nina; Dekoninck, Wouter; Hendrickx, Frederik; Herrera, Henri W.; Fournier, Denis	Habitat association and coexistence of endemic and introduced ant species in the Galapagos Islands	2016
Westermann, Fabian L.; Bell, Vaughn A.; Suckling, David M.; Lester, Philip J.	Synthetic pheromones as a management technique - dispensers reduce Linepithema humile activity in a commercial vineyard	2016
Abdala-Roberts, Luis; Pratt, Jessica D.; Pratt, Riley; Schreck, Tadj K.; Hanna, Victoria; Mooney, Kailen A.	Multi-trophic consequences of plant genetic variation in sex andgrowth	2016
Adams, ES	Territoriality in ants (Hymenoptera: Formicidae): a review	2016
Anonymous	Annual General Meeting of the Entomological-Society-of-British-Columbia, CANADA	2016
Asfiya, W; Yeeles, P; Lach, L; Majer, JD; Heterick, B; Didham, RK	Abiotic factors affecting the foraging activity and potential displacement of native ants by the invasive African big-headed ant Pheidole megacephala (FABRICIUS, 1793) (Hymenoptera: Formicidae)	2016
Belcher, Andrea K.; Berenbaum, May R.; Suarez, Andrew V.	Urbana House Ants 20: Revisiting M R Smith's 1926 Survey of House-Infesting Ants in Central Illinois After 87 Years	2016
Bertelsmeier, C; Blight, O; Courchamp, F	Invasions of ants (Hymenoptera: Formicidae) in light of global climate change	2016
Bertelsmeier, C; Ollier, S; Avril, A; Blight, O; Jourdan, H; Courchamp, F	Colony-colony interactions between highly invasive ants	2016
Breed, M.	Two views on invasive ants	2016
Chandler, JL; Orrock, JL; Resasco, J	Invasive Ants Generate Heterogeneity in Patterns of Seed Survival	2016
Cheng, Daifeng; Liang, Guangwen; Xu, Yijuan	Meta-analysis reveals asymmetric reduction in the genetic diversity of introduced populations of exotic insects	2016
Cross, AT; Myers, C; Mitchell, CNA; Cross, SL; Jackson, C; Waina, R; Mucina, L; Dixon, KW; Andersen, AN	Ant biodiversity and its environmental predictors in the North Kimberley region of Australia's seasonal tropics	2016
Cross, SL; Cross, AT; Merritt, DJ; Dixon, KW; Andersen, AN	Biodiversity responses to vegetation structure in a fragmented landscape: ant communities in a peri-urban coastal dune system	2016
King, JR; Tschinkel, WR	Experimental evidence that dispersal drives ant community assembly in human-altered ecosystems	2016
Lester, Philip J.; Gruber, Monica A. M.	Booms, busts and population collapses in invasive ants	2016
Milligan, PD; Prior, KM; Palmer, TM	An invasive ant reduces diversity but does not disrupt a key ecosystem function in an African savanna	2016
Morrison, LW	The ecology of ants (Hymenoptera: Formicidae) on islands	2016
Mothapo, NP; Wossler, TC	The attractiveness of toxic bait is not always accompanied by increased mortality in laboratory colonies of Argentine ants, Linepithema humile (Hymenoptera: Formicidae)	2016
O'Loughlin, LS; Green, PT	Habitat augmentation drives secondary invasion: an experimental approach to determine the mechanism of invasion success	2016
Parr, CL; Eggleton, P; Davies, AB; Evans, TA; Holdsworth, S	Suppression of savanna ants alters invertebrate composition and influences key ecosystem processes	2016
Rothacher, Lukas; Ferrer-Suay, Mar; Vorburger, Christoph	Bacterial endosymbionts protect aphids in the field and alter parasitoid community composition	2016
Sahli, HF; Krushelnycky, PD; Drake, DR; Taylor, AD	Patterns of Floral Visitation to Native Hawaiian Plants in Presence and Absence of Invasive Argentine Ants	2016
Sanabria, Catalina; Dubs, Florence; Lavelle, Patrick; Fonte, Steven J.; Barot, Sebastien	Influence of regions, land uses and soil properties on termite and ant communities in agricultural landscapes of the Colombian Llanos	2016
Srisong, H; Daduang, S; Lopata, AL	Current advances in ant venom proteins causing hypersensitivity reactions in the Asia-Pacific region	2016
Stuhler, JD; Orrock, JL	Historical land use and present-day canopy thinning differentially affect the distribution and abundance of invasive and native ant species	2016
Tanga, CM; Ekesi, S; Govender, P; Nderitu, PW; Mohamed, SA	Antagonistic Interactions between the African Weaver Ant Oecophylla longinoda and the Parasitoid Anagyrus pseudococci Potentially Limits Suppression of the Invasive Mealybug Rastrococcus iceryoides	2016
Vele, Adam; Holusa, Jaroslav; Horak, Jakub	Ant abundance increases with clearing size	2016
Verble-Pearson, R; Pearson, S	European Fire Ant Presence Decreases Native Arboreal Insect Abundance in Acadia National Park, Maine, USA	2016
Wickings, K; Ruberson, JR	The red imported fire ant, Solenopsis invicta, modifies predation at the soil surface and in cotton foliage	2016
Bujan, J; Kaspari, M	Nutrition modifies critical thermal maximum of a dominant canopy ant	2017
Albuquerque, Emilia Z.; Diehl, Elena; Silva, Rogerio R.	Structure of ground-dwelling ant communities in burned and unburned areas in Brazilian subtropical grasslands	2017
Cooling, M.; Gruber, M. A. M.; Hoffmann, B. D.; Sebastien, A.; Lester, P. J.	A metatranscriptomic survey of the invasive yellow crazy ant, Anoplolepis gracilipes, identifies several potential viral and bacterial pathogens and mutualists	2017
Gifford, Matthew E.; Robinson, Christopher D.; Clay, Timothy A.	The influence of invasive fire ants on survival, space use, and patterns of natural selection in juvenile lizards	2017
Kistner, Erica J.; Lewis, Michael; Carpenter, Elizabeth; Melhem, Nagham; Hoddle, Christina; Strode, Vincent; Oliva, Joshua; Castillo, Martin; Hoddle, Mark S.	Digital video surveillance of natural enemy activity on &ITDiaphorina citri &IT(Hemiptera: Liviidae) colonies infesting citrus in the southern California urban landscape	2017
O'Loughlin, Luke S.; Green, Peter T.	The secondary invasion of giant African land snail has little impact on litter or seedling dynamics in rainforest	2017
Rajesh, T. P.; Ballullaya, U. Prashanth; Surendran, Parvathy; Sinu, Palatty Allesh	Ants indicate urbanization pressure in sacred groves of southwest India: A pilot study	2017
Romanuk, T. N.; Zhou, Y.; Valdovinos, F. S.; Martinez, N. D.	Robustness Trade-Offs in Model Food Webs: Invasion Probability Decreases While Invasion Consequences Increase With Connectance	2017
Sorger, D. M.; Booth, W.; Eshete, A. Wassie; Lowman, M.; Moffett, M. W.	Outnumbered: a new dominant ant species with genetically diverse supercolonies in Ethiopia	2017
Stahlschmidt, Z. R.; Mills, A. M.; Walman, R. M.	Dynamics influencing refuge use by vertebrate communities on the coastal plain-from seasonality to fire ants	2017
Wauters, Nina; Fournier, Denis; Dekoninck, Wouter	Do agricultural zones on Santa Cruz Island, Galapagos, host native and endemic arthropods?	2017
Welch, Jessica Nicole; Leppanen, Christy	The threat of invasive species to bats: a review	2017
Zina, Vera; Branco, Manuela; Franco, Jose Carlos	Ant community associated to citrus canopy in Southern Portugal over a century after the invasion by the Argentine ant	2017
Abdala-Roberts, Luis; Pratt, Riley; Pratt, Jessica D.; Mooney, Kailen A.	Traits underlying community consequences of plant intra-specific diversity	2017
Allen, CR; Birge, HE; Slater, J; Wiggers, E	The invasive ant, Solenopsis invicta, reduces herpetofauna richness and abundance	2017
Alvarez-Blanco, P; Caut, S; Cerda, X; Angulo, E	Native predators living in invaded areas: responses of terrestrial amphibian species to an Argentine ant invasion	2017
Beltra, A; Navarro-Campos, C; Calabuig, A; Estopa, L; Wackers, FL; Pekas, A; Soto, A	Association between ants (Hymenoptera: Formicidae) and the vine mealybug (Hemiptera: Pseudococcidae) in table-grape vineyards in Eastern Spain	2017
Centorame, M; Lancia, A; Mori, E; D'Eustacchio, D; Fanfani, A	COULD LINEPITHEMA HUMILE (HYMENOPTERA FORMICIDAE) INFLUENCE ANT COMMUNITY COMPOSITION? A PRELIMINARY STUDY IN A NATURAL AREA IN ITALY	2017
Darracq, AK; Smith, LL; Oi, DH; Conner, LM; McCleery, RA	Invasive ants influence native lizard populations	2017
de Souza-Campana, DR; Silva, RR; Fernandes, TT; Silva, OGD; Saad, LP; Morini, MSD	Twigs in the Leaf Litter as Ant Habitats in Different Vegetation Habitats in Southeastern Brazil	2017
Galle, L	Climate change impoverishes and homogenizes ants' community structure: a long term study	2017
Hanna, C; Naughton, I; Boser, C; Holway, DA	Aphid-tending ants on introduced fennel: can resources derived from non-native plants alter the trophic position of higher-order consumers?	2017
Hosoishi, S; Hashimoto, Y; Park, SH; Yamane, S; Ogata, K	A comparison of ground-dwelling and arboreal ant assemblages (Hymenoptera: Formicidae) in lowland forests of Cambodia	2017
Jacquot, M; Tixier, P; Flores, O; Muru, D; Massol, F; Derepas, B; Chiroleu, F; Deguine, JP	Contrasting predation services of predator and omnivore diversity mediated by invasive ants in a tropical agroecosystem	2017
Lester, Philip J.; Sebastien, Alexandra; Suarez, Andrew V.; Barbieri, Rafael F.; Gruber, Monica A. M.	Symbiotic bacterial communities in ants are modified by invasion pathway bottlenecks and alter host behavior	2017
Li, TC; Shao, MA; Jia, YH	Characteristics of Soil Evaporation and Temperature under Aggregate Mulches Created by Burrowing Ants (Camponotus japonicus)	2017
Masse, PSM; Tindo, M; Kenne, M; Tadu, Z; Mony, R; Djieto-Lordon, C	Impact of the invasive ant Wasmannia auropunctata (Formicidae: Myrmicinae) on local ant diversity in southern Cameroon	2017
Mollot, G.; Pantel, J. H.; Romanuk, T. N.	The Effects of Invasive Species on the Decline in Species Richness: A Global Meta-Analysis	2017
Mothapo, NP; Wossler, TC	Patterns of floral resource use by two dominant ant species in a biodiversity hotspot	2017
Russell, James C.; Meyer, Jean-Yves; Holmes, Nick D.; Pagad, Shyama	Invasive alien species on islands: impacts, distribution, interactions and management	2017
Trible, Waring; Kronauer, Daniel J. C.	Caste development and evolution in ants: it's all about size	2017
Wuest, Miriam; Menzel, Florian	I smell where you walked - how chemical cues influence movement decisions in ants	2017
Clark, RE; Singer, MS	Keystone mutualism strengthens top-down effects by recruiting large-bodied ants	2018
Ab Majid, Abdul Hafiz; Dieng, Hamady; Ellias, Siti Salbiah; Sabtu, Faezah Syukriah; Rahim, Abd Hafis Abd; Satho, Tomomitsu	Olfactory behavior and response of household ants (Hymenoptera) to different types of coffee odor: A coffee-based bait development prospect	2018
Bhandari, Krishna B.; West, C. P.; Longing, S. D.; Brown, C. P.; Green, P. E.	Comparison of Arthropod Communities among Different Forage Types on the Texas High Plains using Pitfall Traps	2018
Blight, Olivier; Orgeas, Jerome; Le Menn, Aline; Quilichini, Angelique; Provost, Erick	Interaction between a threatened endemic plant (Anchusa crispa) and the invasive Argentine ant (Linepithema humile)	2018
Braga, Raul Renno; Gomez-Aparicio, Lorena; Heger, Tina; Simoes Vitule, Jean Ricardo; Jeschke, Jonathan M.	Structuring evidence for invasional meltdown: broad support but with biases and gaps	2018
Chen, Li; Fadamiro, Henry Y.	Pseudacteon Phorid Flies: Host Specificity and Impacts on Solenopsis Fire Ants	2018
Cooling, M. D.; Hoffmann, B. D.; Gruber, A. M. M.; Lester, P. J.	Indirect evidence of pathogen-associated altered oocyte production in queens of the invasive yellow crazy ant, Anoplolepis gracilipes, in Arnhem Land, Australia	2018
Eyer, Pierre-Andre; McDowell, Bryant; Johnson, Laura N. L.; Calcaterra, Luis A.; Belen Fernandez, Maria; Shoemaker, DeWayne; Puckett, Robert T.; Vargo, Edward L.	Supercolonial structure of invasive populations of the tawny crazy ant Nylanderia fulva in the US	2018
Favreau, Emeline; Martinez-Ruiz, Carlos; Santiago, Leandro Rodrigues; Hammond, Robert L.; Wurm, Yannick	Genes and genomic processes underpinning the social lives of ants	2018
Freedman, Micah G.; Miller, Ross H.; Rogers, Haldre S.	Landscape-level bird loss increases the prevalence of honeydew-producing insects and non-native ants	2018
Gammans, Nicola; Drummond, Frank; Groden, Eleanor	Impacts of the Invasive European Red Ant (Myrmica rubra (L): Hymenoptera; Formicidae) on a Myrmecochorous System in the Northeastern United States	2018
Gasc, A.; Anso, J.; Sueur, J.; Jourdan, H.; Desutter-Grandcolas, L.	Cricket calling communities as an indicator of the invasive ant Wasmannia auropunctata in an insular biodiversity hotspot	2018
Heneberg, Petr; Svoboda, Jakub; Pech, Pavel	Benzimidazole fungicides are detrimental to common farmland ants	2018
Kouakou, Lombart M. Maurice; Dekoninck, Wouter; Kone, Mouhamadou; Delsinne, Thibaut; Yeo, Kolo; Ouattara, Kaly; Konate, Souleymane	Diversity and distribution of introduced and potentially invasive ant species from the three main ecoregions of Cote d'Ivoire (West Africa)	2018
Niemiec, R. M.; Ardoin, N. M.; Brewer, F. K.; Kung, S.; Lopez, K.	Increased Neighbor Interaction and Fear of Social Sanctions: Associations with Resident Action to Control the Invasive Little Fire Ant	2018
Rocha, Elise A.; Fellowes, Mark D. E.	Does urbanization explain differences in interactions between an insect herbivore and its natural enemies and mutualists?	2018
Rubi Rodriguez-de Leon, Itzel; Sadiel Venegas-Barrera, Crystian; Vasquez-Bolanos, Miguel; Correa-Sandoval, Alfonso; Victor Horta-Vega, Jorge	Richness, Community Structure, and Diurnal Activity of Species of Ants along a Disturbance Gradient at El Cielo Biosphere Reserve, Tamaulipas, Mexico	2018
Stahlschmidt, Z. R.; Johnson, D.	Moving targets: determinants of nutritional preferences and habitat use in an urban ant community	2018
Tarsa, C.; McMillan, A.; Warren, R. J., II	Plant pathogenic fungi decrease in soil inhabited by seed-dispersing ants	2018
Villamil, Nora; Boege, Karina; Stone, Graham N.	Ant-Pollinator Conflict Results in Pollinator Deterrence but no Nectar Trade-Offs	2018
김동언	Management System of Invasive Alien Species Threating Biodiversity in Korea and Suggestions for the Improvement	2018
Atchison, RA; Hulcr, J; Lucky, A	Managed Fire Frequency Significantly Influences the Litter Arthropod Community in Longleaf Pine Flatwoods	2018
Berquier, C; Lebas, C; Andret-Ruiz, MC	A study of the Formicidae community of littoral backdunes at Campo dell'Oro (Ajaccio, Corsica) and of the competition between two invasive taxa: Linepithema humile (Mayr, 1868) and Tapinoma nigerrimum (Nylander, 1856)	2018
Bertelsmeier, Cleo; Keller, Laurent	Bridgehead Effects and Role of Adaptive Evolution in Invasive Populations	2018
Blatrix, R; Colin, T; Wegnez, P; Galkowski, C; Geniez, P	Introduced ants (Hymenoptera: Formicidae) of mainland France and Belgium, with a focus on greenhouses	2018
Buczkowski, G; Mothapo, NP; Wossler, TC	Let them eat termites-prey-baiting provides effective control of Argentine ants, Linepithema humile, in a biodiversity hotspot	2018
Carleial, Samuel; Maurel, Noelie; van Kleunen, Mark; Stift, Marc	Oviposition by the Mountain Alcon Blue butterfly increases with host plant flower number and host ant abundance	2018
Chin, DWM; Bennett, GW	Dominance of Pavement Ants (Hymenoptera: Formicidae) in Residential Areas of West Lafayette, IN, USA	2018
Clark, RE; Singer, MS	Differences in Aggressive Behaviors between Two Ant Species Determine the Ecological Consequences of a Facultative Food-for-Protection Mutualism	2018
Eyer, Pierre-Andre; Matsuura, Kenji; Vargo, Edward L.; Kobayashi, Kazuya; Yashiro, Toshihisa; Suehiro, Wataru; Himuro, Chihiro; Yokoi, Tomoyuki; Guenard, Benoit; Dunn, Robert R.; Tsuji, Kazuki	Inbreeding tolerance as a pre-adapted trait for invasion success in the invasive ant Brachyponera chinensis	2018
Gippet, JMW; Piola, F; Rouifed, S; Viricel, MR; Puijalon, S; Douady, CJ; Kaufmann, B	Multiple invasions in urbanized landscapes: interactions between the invasive garden ant Lasius neglectus and Japanese knotweeds (Fallopia spp)	2018
Grodsky, SM; Campbell, JW; Fritts, SR; Wigley, B; Moorman, CE	Variable responses of non-native and native ants to coarse woody debris removal following forest bioenergy harvests	2018
Grzes, IM; Slipinski, P; Babik, H; Moron, D; Walter, B; Trigos Peral, G; Maak, I; Witek, M	Colony size and brood investment of Myrmica rubra ant colonies in habitats invaded by goldenrods	2018
Ibarra-Isassi, J; Oliveira, PS	Indirect effects of mutualism: ant-treehopper associations deter pollinators and reduce reproduction in a tropical shrub	2018
Krapf, Patrick; Russo, Lucia; Arthofer, Wolfgang; Moest, Markus; Steiner, Florian M.; Schlick-Steiner, Birgit C.	An Alpine ant's behavioural polymorphism: monogyny with and without internest aggression in Tetramorium alpestre	2018
Lee, Chih-Chi; Wang, John; Matsuura, Kenji; Yang, Chin-Cheng Scotty	The complete mitochondrial genome of yellow crazy ant, Anoplolepis gracilipes (Hymenoptera: Formicidae)	2018
LeVan, KE; Barney, SK; Rankin, EEW	Introduced ants reduce interaction diversity in a multi-species, ant-aphid mutualism	2018
Menke, SB; Ward, PS; Holway, DA	Long-term record of Argentine ant invasions reveals enduring ecological impacts	2018
Morris, JR; Jimenez-Soto, E; Philpott, SM; Perfecto, I	Ant-mediated (Hymenoptera: Formicidae) biological control of the coffee berry borer: diversity, ecological complexity, and conservation biocontrol	2018
Rahim, A; Ohkawara, K	The Ant Mosaic Distribution of Oecophylla smaragdina and Dominant Ant Species: Effects on Ants Communities in Agroforestry in Tarakan Island	2018
Rizali, A; Tscharntke, T; Buchori, D; Clough, Y	Separating effects of species identity and species richness on predation, pathogen dissemination and resistance to invasive species in tropical ant communities	2018
Seko, Y; Hayasaka, D; Fujita, T; Nishino, A; Uchida, T; Sanchez-Bayo, F; Sawahata, T	Host-Tree Selection by the Invasive Argentine Ant (Hymenoptera: Formicidae) in Relation to Honeydew-Producing Insects	2018
Stahlschmidt, ZR; Walman, RM; Mills, AM	Red imported fire ants (Solenopsis invicta) and seasonality influence community refuge use	2018
Ujiyama, S; Tsuji, K	Controlling invasive ant species: a theoretical strategy for efficient monitoring in the early stage of invasion	2018
Wang, HJ; Wang, H; Tao, ZX; Ge, QS	Potential range expansion of the red imported fire ant (Solenopsis invicta) in China under climate change	2018
Wauters, Nina; Dekoninck, Wouter; Fournier, Denis	Introduction history and genetic diversity of the invasive ant Solenopsis geminata in the Galapagos Islands	2018
Wills, BD; Landis, DA	The role of ants in north temperate grasslands: a review	2018
Castro-Cobo, Sara; Carpintero, Soledad; Reyes-Lopez, Joaquin L.; Sergio, Fabrizio; Angulo, Elena	Humans and scavenging raptors facilitate Argentine ant invasion in Donana National Park: no counter-effect of biotic resistance	2019
Devenish, Adam J. M.; Gomez, Crisanto; Bridle, Jon R.; Newton, Rosemary J.; Sumner, Seirian	Invasive ants take and squander native seeds: implications for native plant communities	2019
Hewett Ragheb, Erin L.; Miller, Karl E.; Hoerl Leone, Erin	Exclosure fences around nests of imperiled Florida Grasshopper Sparrows reduce rates of predation by mammals	2019
Latombe, Guillaume; Roura-Pascua, Nuria; Hui, Cang	Similar compositional turnover but distinct insular environmental and geographical drivers of native and exotic ants in two oceans	2019
Masoni, A.; Frizzi, F.; Natali, C.; Bernasconi, C.; Ciofi, C.; Santini, G.	Molecular identification of imported red wood ant populations in the Campigna Biogenetic Nature Reserve (Foreste Casentinesi National Park, Italy)	2019
Mbenoun Masse, Paul Serge; Tindo, Maurice; Djieto-Lordon, Champlain; Mony, Ruth; Kenne, Martin	Diversity of ant assemblages (Hymenoptera: Formicidae) in an urban environment in Cameroon during and after colonization of the area by Wasmannia auropunctata	2019
Neumann, Kevin M.; Pinter-Wollman, Noa	Collective responses to heterospecifics emerge from individual differences in aggression	2019
Santos, Marcus Nascimento; Delabie, Jacques H. C.; Queiroz, Jarbas M.	Biodiversity conservation in urban parks: a study of ground-dwelling ants (Hymenoptera: Formicidae) in Rio de Janeiro City	2019
Detrain, C; Bologna, A	Impact of seed abundance on seed processing and dispersal by the red ant Myrmica rubra	2019
Lenancker, Pauline; Hoffmann, Benjamin D.; Tay, Wee Tek; Lach, Lori	Strategies of the invasive tropical fire ant (Solenopsis geminata) to minimize inbreeding costs	2019
Macedo-Reis, LE; Leite, AC; Guerra, TJ; Antoniazzi, R; Neves, FD	Suspended leaf litter in an understorey treelet as habitat extension for ground-dwelling ants in the Atlantic Forest, south-eastern Brazil	2019
Muller, T; Gesing, MA; Segeler, M; Muller, C	Sublethal insecticide exposure of an herbivore alters the response of its predator	2019
Rahim, A; Ohkawara, K	Invasive Ants Affect Spatial Distribution Pattern and Diversity of Arboreal Ant Communities in Fruit Plantations, in Tarakan Island, Borneo	2019
Sakamoto, Y; Hayashi, TI; Inoue, MN; Ohnishi, H; Kishimoto, T; Goka, K	Effects of Fipronil on Non-target Ants and Other Invertebrates in a Program for Eradication of the Argentine Ant, Linepithema humile	2019
Schmack, Julia M.; Brenton-Rule, Evan C.; Veldtman, Ruan; Wenseleers, Tom; Beggs, Jacqueline R.; Lester, Philip J.; Bulgarella, Mariana	Lack of genetic structuring, low effective population sizes and major bottlenecks characterise common and German wasps in New Zealand	2019
Wang, L; Xu, YJ; Zeng, L; Lu, YY	Impact of the red imported fire ant Solenopsis invicta Buren on biodiversity in South China: A review	2019
Warren, RJ; Mathew, A; Reed, K; Bayba, S; Krupp, K; Spiering, DJ	Myrmica rubra microhabitat selection and putative ecological impact	2019
Achury, Rafael; Chacon de Ulloa, Patricia; Arcila, Angela; Suarez, Andrew V.	Habitat disturbance modifies dominance, coexistence, and competitive interactions in tropical ant communities	2020
Baty, James W.; Bulgarella, Mariana; Dobelmann, Jana; Felden, Antoine; Lester, Philip J.	Viruses and their effects in ants (Hymenoptera: Formicidae)	2020
Braschler, Brigitte; Duffy, Grant A.; Nortje, Erika; Kritzinger-Klopper, Suzaan; du Plessis, Dorette; Karenyi, Natasha; Leihy, Rachel I.; Chown, Steven L.	Realised rather than fundamental thermal niches predict site occupancy: Implications for climate change forecasting	2020
Chen, Shuai; Ding, Fangyu; Hao, Mengmeng; Jiang, Dong	Mapping the Potential Global Distribution of Red Imported Fire Ant (Solenopsis invicta Buren) Based on a Machine Learning Method	2020
Cordonnier, Marion; Blight, Olivier; Angulo, Elena; Courchamp, Franck	The Native Ant Lasius niger Can Limit the Access to Resources of the Invasive Argentine Ant	2020
Kogan, M.; Poinar, G. O.	Fossil Strepsiptera (Insecta) of the Poinar Amber Collection with description of one new genus and 12 new neotropical species in the families Protelencholacidae, Elenchidae, and Myrmecolacidae	2020
Lach, Lori; Hoffmann, Benjamin D.; Moir, Melinda L.	Native and non-native sources of carbohydrate correlate with abundance of an invasive ant	2020
Lessard, Jean-Philippe; Stuble, Katharine L.; Sanders, Nathan J.	Do Dominant Ants Affect Secondary Productivity, Behavior and Diversity in a Guild of Woodland Ants?	2020
Menke, Sean B.; Holway, David A.	Historical resurvey indicates no decline in Argentine ant site occupancy in coastal southern California	2020
Nazarreta, Rizky; Hartke, Tamara R.; Hidayat, Purnama; Scheu, Stefan; Buchori, Damayanti; Drescher, Jochen	Rainforest conversion to smallholder plantations of rubber or oil palm leads to species loss and community shifts in canopy ants (Hymenoptera: Formicidae)	2020
Probert, Anna F.; Ward, Darren F.; Beggs, Jacqueline R.; Allison-Maxwell, Willow; Stanley, Margaret C.	Invasion patterns of non-native ants in natural ecosystems in warm, temperate New Zealand	2020
Rocha, Elise A.; Fellowes, Mark D. E.	Urbanisation alters ecological interactions: Ant mutualists increase and specialist insect predators decrease on an urban gradient	2020
Tchoudjin, Gertrude-Loveline; Zephirin, Tadu; Fomekong-Lontchi, Judicael; Kakam, Stephanie; Aymele-Choungmo, Syntiche Roselle; Kenfack-Fogang, Patrick; Massussi, Jacques Anselme; Niba, Augustine S.; Djieto-Lordon, Champlain	Influence of season on leaf litter ant (Hymenoptera: Formicidae) diversity in the locality of Minko'o (Southern, Cameroon)	2020
Yang, Fei-Ying; Chen, Jun-Hui; Ruan, Qian-Qian; Saqib, Hafiz S. A.; He, Wei-Yi; You, Min-Sheng	Mass spectrometry imaging: An emerging technology for the analysis of metabolites in insects	2020
Alvarez-Blanco, Paloma; Broggi, Juli; Cerda, Xim; Gonzalez-Jarri, Oscar; Angulo, Elena	Breeding consequences for a songbird nesting in Argentine ant' invaded land	2020
Alvarez-Blanco, Paloma; Cerda, Xim; Hefetz, Abraham; Boulay, Raphael; Berto-Moran, Alejandro; Diaz-Paniagua, Carmen; Lenoir, Alain; Billen, Johan; Christoph Liedtke, H.; Chauhan, Kamlesh R.; Bhagavathy, Ganga; Angulo, Elena	Effects of the Argentine ant venom on terrestrial amphibians	2020
Amprako, Louis; Stenchly, Kathrin; Wiehle, Martin; Nyarko, George; Buerkert, Andreas	Arthropod Communities in Urban Agricultural Production Systems under Different Irrigation Sources in the Northern Region of Ghana	2020
Baena, Martha L.; Escobar, Federico; Valenzuela, Jorge E.	Diversity snapshot of green-gray space ants in two Mexican cities	2020
Bates, Olivia K.; Ollier, Sebastien; Bertelsmeier, Cleo	Smaller climatic niche shifts in invasive than non-invasive alien ant species	2020
Bouziane, Ahlem; Petit, Daniel; Moulai, Riadh	Is ant fauna a good bio-indicator of coastal dune ecosystems in North-East of Algeria?	2020
Chan, KH; Gu?nard, B	Ecological and socio-economic impacts of the red import fire ant, Solenopsis invicta (Hymenoptera: Formicidae), on urban agricultural ecosystems	2020
Dobelmann, Jana; Felden, Antoine; Lester, Philip J.	Genetic Strain Diversity of Multi-Host RNA Viruses that Infect a Wide Range of Pollinators and Associates is Shaped by Geographic Origins	2020
Maebara, Yu; Tamaoki, Masanori; Iguchi, Yuka; Nakahama, Naoyuki; Hanai, Takaaki; Nishino, Atsushi; Hayasaka, Daisuke	Genetic Diversity of InvasiveSpartina alternifloraLoisel (Poaceae) Introduced Unintentionally Into Japan and Its Invasion Pathway	2020
Meadley-Dunphy, SA; Prior, KM; Frederickson, ME	Invasive ants disperse seeds farther than native ants, affecting the spatial pattern of seedling recruitment and survival	2020
Mundim, Fabiane M.; Pringle, Elizabeth G.	Phytochemistry-mediated disruption of ant-aphid interactions by root-feeding nematodes	2020
Naughton, I; Boser, C; Tsutsui, ND; Holway, DA	Direct evidence of native ant displacement by the Argentine ant in island ecosystems	2020
Ogura-Yamada, CS; Krushelnycky, PD	The effects of the invasive thief ant, Solenopsis papuana, on ground-dwelling invertebrates in mesic forests of Hawai'i	2020
Ohyama, Leo; King, Joshua R.; Gochnour, Benjamin M.	Changes in an invaded Florida ant (Hymenoptera: Formicidae) community over 25 years	2020
Ohyama, Leo; King, Joshua R.; Jenkins, David G.	Are tiny subterranean ants top predators affecting aboveground ant communities?	2020
Palmer, Todd M.; Riginos, Corinna; Milligan, Patrick D.; Hays, Brandon R.; Pietrek, Alejandro G.; Maiyo, Nelly J.; Mutisya, Samuel; Gituku, Benard; Musila, Simon; Carpenter, Scott; Goheen, Jacob R.	Frenemy at the gate: Invasion by Pheidole megacephala facilitates a competitively subordinate plant ant in Kenya	2020
Prior, Kirsten M.; Meadley-Dunphy, Shannon A.; Frederickson, Megan E.	Interactions between seed-dispersing ant species affect plant community composition in field mesocosms	2020
Rajesh, T. P.; Ballullaya, U. Prashanth; Unni, Anjana P.; Parvathy, Surendran; Sinu, Palatty Allesh	Interactive effects of urbanization and year on invasive and native ant diversity of sacred groves of South India	2020
Schifani, Enrico; Castracani, Cristina; Giannetti, Daniele; Spotti, Fiorenza Augusta; Reggiani, Roberto; Leonardi, Stefano; Mori, Alessandra; Grasso, Donato Antonio	New Tools for Conservation Biological Control: Testing Ant-Attracting Artificial Nectaries to Employ Ants as Plant Defenders	2020
Sheard, Julie K.; Sanders, Nathan J.; Gundlach, Carsten; Schar, Sami; Larsen, Rasmus Stenbak	Monitoring the influx of new species through citizen science: the first introduced ant in Denmark	2020
Sirsi, Shashwat; Marsh, Madeleine J.; Forstner, Michael R. J.	Evaluating the effects of red imported fire ants (Solenopsis invicta) on juvenile Houston Toads (Bufo [=Anaxyrus] houstonensis) in Colorado County, TX	2020
Tsang, Toby P. N.; Guenard, Benoit; Bonebrake, Timothy C.	Omnivorous ants are less carnivorous and more protein-limited in exotic plantations	2020
Wang, Lei; Zeng, Ling; Xu, Yijuan; Lu, Yongyue	Prevalence and management of Solenopsis invicta in China	2020
Wong, MKL; Guenard, B; Lewis, OT	The cryptic impacts of invasion: functional homogenization of tropical ant communities by invasive fire ants	2020
Zina, Vera; Branco, Manuela; Franco, Jose Carlos	Impact of the Invasive Argentine Ant in Citrus Agroecosystems: Effects on the Diversity and Frequency of Native Ant Species Foraging on Tree Canopy	2020
Achury, Rafael; Holway, David A.; Suarez, Andrew, V	Pervasive and persistent effects of ant invasion and fragmentation on native ant assemblages	2021
Anastasio, Olivia E.; Mathis, Kaitlyn A.; Rivera, Monique J.	Impacts of invasive ant-hemipteran interaction, edge effects and habitat complexities on the spatial distribution of ants in citrus orchards	2021
Anjos, Diego V.; Tena, Alejandro; Torezan-Silingardi, Helena Maura; Pekas, Apostolos; Janssen, Arne	Ants affect citrus pests and their natural enemies in contrasting ways	2021
Arnan, Xavier; Angulo, Elena; Boulay, Raphael; Molowny-Horas, Roberto; Cerda, Xim; Retana, Javier	Introduced ant species occupy empty climatic niches in Europe	2021
Bradhurst, Richard; Spring, Danny; Stanaway, Mark; Milner, James; Kompas, Tom	A generalised and scalable framework for modelling incursions, surveillance and control of plant and environmental pests	2021
Chen, Li; Morrison, Lloyd W.	Importation biological control of invasive fire ants with parasitoid phorid flies-progress and prospects	2021
Couper, Lisa I; Sanders, Nathan J; Heller, Nicole E; Gordon, Deborah M	Multi-year drought exacerbates long-term effects of climate on an invasive ant species	2021
Dattilo, Wesley; MacGregor-Fors, Ian	Ant social foraging strategies along a Neotropical gradient of urbanization	2021
De Jong, Grant D.; Meyer, Florencia; Goddard, Jerome	Relative Roles of Blow Flies (Diptera: Calliphoridae) and Invasive Fire Ants (Hymenoptera: Formicidae: Solenopsis spp) in Carrion Decomposition	2021
Devenish, Adam J. M.; Newton, Rosemary J.; Bridle, Jon R.; Gomez, Crisanto; Midgley, Jeremy J.; Sumner, Seirian	Contrasting responses of native ant communities to invasion by an ant invader, Linepithema humile	2021
Du, Yuzhe; Zhou, Aiming; Chen, Jian	Olfactory and behavioral responses to acetate esters in red imported fire ant, Solenopsis invicta	2021
Epperson, Deborah M.; Allen, Craig R.; Hogan, Katharine F. E.	Red Imported Fire Ants Reduce Invertebrate Abundance, Richness, and Diversity in Gopher Tortoise Burrows	2021
Frasconi Wendt, Clara; Nunes, Alice; Kobel, Melanie; Verble, Robin; Matos, Paula; Boieiro, Mario; Branquinho, Cristina	Ant functional structure and diversity changes along a post-grazing succession in Mediterranean oak woodlands	2021
Garaventa, Joanna M.; Parker, V. Thomas	Extended seed rain period of Adenostoma fasciculatum impacts diverse seed predators	2021
Gruber, Monica A. M.; Janssen-May, Sharon; Santoro, Davide; Cooling, Meghan; Wylie, Ross	Predicting socio-economic and biodiversity impacts of invasive species: Red Imported Fire Ant in the developing western Pacific	2021
Guariento, Elia; Fiedler, Konrad	Ant Diversity and Community Composition in Alpine Tree Line Ecotones	2021
Hartshorn, Jessica A.; Coyle, David R.	Comparative Meta-analysis Effects of Nonnative Ants (Hymenoptera: Formicidae), Ground Beetles (Coleoptera: Carabidae), and Bark and Ambrosia Beetles (Coleoptera: Curculionidae) on Native Confamilials	2021
Ishaq, Suzanne L.; Hotopp, Alice; Silverbrand, Samantha; Dumont, Jonathan E.; Michaud, Amy; MacRae, Jean D.; Stock, S. Patricia; Groden, Eleanor	Bacterial transfer from Pristionchus entomophagus nematodes to the invasive ant Myrmica rubra and the potential for colony mortality in coastal Maine	2021
Lach, Lori	Invasive ant establishment, spread, and management with changing climate	2021
Madden, Melina K.; Widick, Ivy, V; Blubaugh, Carmen K.	Weeds Impose Unique Outcomes for Pests, Natural Enemies, and Yield in Two Vegetable Crops	2021
Mbenoun Masse, Paul Serge; Tindo, Maurice; Djieto-Lordon, Champlain; Mony, Ruth; Kenne, Martin	Temporal variation in ant community assemblages along a rural-urban gradient in the Yaounde metropolis, Cameroon	2021
Milosavljevic, Ivan; Morgan, David J. W.; Massie, Rachael E.; Hoddle, Mark S.	Density dependent mortality, climate, and Argentine ants affect population dynamics of an invasive citrus pest, Diaphorina citri, and its specialist parasitoid, Tamarixia radiata, in Southern California, USA	2021
Pietrek, Alejandro G.; Goheen, Jacob R.; Riginos, Corinna; Maiyo, Nelly J.; Palmer, Todd M.	Density dependence and the spread of invasive big-headed ants (Pheidole megacephala) in an East African savanna	2021
Probert, Anna F.; Ward, Darren F.; Beggs, Jacqueline R.; Bury, Sarah J.; Hermans, Syrie M.; Lear, Gavin; Stanley, Margaret C.	High Dietary Niche Overlap Between Non-native and Native Ant Species in Natural Ecosystems	2021
Reihart, Ryan W.; Angelos, Kiersten P.; Gawkins, Kaitlin M.; Hurst, Shania E.; Montelongo, Denise C.; Laws, Angela N.; Pennings, Steven C.; Prather, Chelse M.	Crazy ants craving calcium: macronutrients and micronutrients can limit and stress an invaded grassland brown food web	2021
Resasco, Julian; Fletcher, Robert J., Jr.	Accounting for connectivity alters the apparent roles of spatial and environmental processes on metacommunity assembly	2021
Roeder, Karl A.; Penuela Useche, Viviana; Levey, Douglas J.; Resasco, Julian	Testing effects of invasive fire ants and disturbance on ant communities of the longleaf pine ecosystem	2021
Rojas, Patricia; Fragoso, Carlos	A Regional Approach Shows Differences Among Invasive Ants Solenopsis geminata and Wasmannia auropunctata (Hymenoptera: Formicidae) Within Its Native Range of Distribution	2021
Wong, Mark K. L.; Carmona, Carlos P.	Including intraspecific trait variability to avoid distortion of functional diversity and ecological inference: Lessons from natural assemblages	2021
Wong, Mark K. L.; Tsang, Toby P. N.; Lewis, Owen T.; Guenard, Benoit	Trait-similarity and trait-hierarchy jointly determine fine-scale spatial associations of resident and invasive ant species	2021
Wulff, J. A.; Kjeldgaard, M. K.; Eubanks, M. D.; Sword, G. A.	From the bellies of babes: a larval-based approach to ant molecular gut content analysis	2021
Xavier, Cesar Augusto Diniz; Allen, Margaret Louise; Whitfield, Anna Elizabeth	Ever-increasing viral diversity associated with the red imported fire ant Solenopsis invicta (Formicidae: Hymenoptera)	2021
Eyer, Pierre-Andre; Blumenfeld, Alexander J.; Johnson, Laura N. L.; Perdereau, Elfie; Shults, Phillip; Wang, Shichen; Dedeine, Franck; Dupont, Simon; Bagneres, Anne-Genevieve; Vargo, Edward L.	Extensive human-mediated jump dispersal within and across the native and introduced ranges of the invasive termite Reticulitermes flavipes	2021
Wang, Bo; Lu, Min; Peng, Yan-Qiong; Segar, Simon T.	Direct and Indirect Effects of Invasive vs. Native Ant-Hemipteran Mutualism: A Meta-Analysis That Supports the Mutualism Intensity Hypothesis	2021
Siddiqui, Junaid Ali; Bamisile, Bamisope Steve; Khan, Muhammad Musa; Islam, Waqar; Hafeez, Muhammad; Bodlah, Imran; Xu, Yijuan	Impact of invasive ant species on native fauna across similar habitats under global environmental changes	2021
Couper, Lisa I.; Sanders, Nathan J.; Heller, Nicole E.; Gordon, Deborah M.	Multiyear drought exacerbates long-term effects of climate on an invasive ant species	2021
Turner, Kelsey L.; Conner, L. Mike; Beasley, James C.	Effects of red imported fire ant (Solenopsis invicta) control on carrion use by vertebrate scavengers	2021
Andersen, Alan N.	Diversity, Biogeography and Community Ecology of Ants: Introduction to the Special Issue	2021
Morehart, Morgan A.; Gitzen, Robert A.; Terhune, Theron M.; Lepczyk, Christopher A.; Sisson, D. Clay	Changes in native small mammal populations with removal of invasive ant	2021
Torres, Jorge Braz; Rolim, G. G.; Potin, D. M.; Arruda, L. S.; Neves, R. C. S.	Susceptibility of Boll Weevil (Coleoptera: Curculionidae) to Ethiprole, Differential Toxicity Against Selected Natural Enemies, and Diagnostic Concentrations for Resistance Monitoring	2021
Psalti, Marina N.; Gohlke, Dustin; Libbrecht, Romain	Experimental increase of worker diversity benefits brood production in ants	2021
Abdel-Dayem, Mahmoud S.; Sharaf, Mostafa R.; Majer, Jonathan D.; Al-Sadoon, Mohammed K.; Aldawood, Abdulrahman S.; Aldhafer, Hathal M.; Orabi, Gamal M.	Ant diversity and composition patterns along the urbanization gradients in an arid city	2021
Hidalgo, Fernando J.; Canepuccia, Alejandro D.; Arcusa, Juan; Fanjul, Eugenia; Alvarez, Graciela; Iribarne, Oscar O.	Black fire ant mounds modify soil properties and enhanced plant growth in a salt marsh in Argentina	2021
Rakotomalala, Anjaharinony A. N. A.; Wurz, Annemarie; Grass, Ingo; Martin, Dominic A.; Osen, Kristina; Schwab, Dominik; Soazafy, Marie Rolande; Tscharntke, Teja; Raveloson Ravaomanarivo, Lala H.	Tropical land use drives endemic versus exotic ant communities in a global biodiversity hotspot	2021
Subedi, Indra Prasad; Budha, Prem Bahadur; Kunwar, Ripu Mardhan; Charmakar, Shambhu; Ulak, Sunita; Pradhan, Dhirendra Kumar; Pokharel, Yam Prasad; Velayudhan, Sajeev Thavalathadathil; Sathyapala, Shiroma; Animon, Illias	Diversity and Distribution of Forest Ants (Hymenoptera: Formicidae) in Nepal: Implications for Sustainable Forest Management	2021
Lee, Chih-Chi; Hsu, Hung-Wei; Lin, Chun-Yi; Gustafson, Nicolas; Matsuura, Kenji; Lee, Chow-Yang; Yang, Chin-Cheng Scotty	First Polycipivirus and Unmapped RNA Virus Diversity in the Yellow Crazy Ant, Anoplolepis gracilipes	2022
Sunamura, Eiriki; Terayama, Mamoru; Fujimaki, Ryota; Ono, Takashi; Buczkowski, Grzegorz; Eguchi, Katsuyuki	Development of an effective hydrogel bait and an assessment of community-wide management targeting the invasive white-footed ant, Technomyrmex brunneus	2022
Lach, Lori; Case, Dylan; Yeeles, Peter; Hoskin, Conrad J.	Invasive ants reduce abundance of small rainforest skinks	2022
Morehart, Morgan A.; Gitzen, Robert A.; Terhune, Theron M., II; Lepczyk, Christopher A.; Sisson, D. Clay	Using the red-imported fire ant to study invasive species removal and reinvasion	2022
Wendt, Clara Frasconi; Nunes, Alice; Dias, Sara Lobo; Verble, Robin; Branquinho, Cristina; Boieiro, Mario	Seed removal decrease by invasive Argentine ants in a high Nature Value farmland	2022
Neumann, Kevin; Pinter-Wollman, Noa	The effect of resource availability on interspecific competition between a native and an invasive ant	2022
Schmid, Ryan B.; Lundgren, Jonathan G.	Red imported fire ant, Solenopsis invicta (Burden) (Hymenoptera: Formicidae), abundance and arthropod community diversity affected by pasture management	2022
Nie, Lei; Bamisile, Bamisope Steve; Li, Yuling; Ran, Hao; Wang, Suhang; Wang, Lei; Xu, Yijuan	Interspecific competition predicts the potential impact of little fire ant Wasmannia auropunctata (Roger) (Hymenoptera: Formicidae) invasion on resident ants in southern China.	2022
Zina, Vera; Fonseca, Andre; Duarte, Goncalo; Conde, Sofia; Fernandes, Maria Rosario; Ferreira, Maria Teresa; Franco, Jose Carlos	Ant Diversity Is Enhanced by Ecological Infrastructures in Agroecosystems: A Case Study in Irrigated Mediterranean Farmland	2022
Siddiqui, Junaid Ali; Zhang, Yuping; Luo, Yuanyuan; Bamisile, Bamisope Steve; Rehman, Naveed Ur; Islam, Waqar; Qasim, Muhammad; Jiang, Qiuying; Xu, Yijuan	Comprehensive Detoxification Mechanism Assessment of Red Imported Fire Ant (Solenopsis invicta) against Indoxacarb	2022
Song, Shicheng; Liang, Mingrong; Wang, Lei; Xu, Yijuan	Lethal effect of ethanol on Solenopsis invicta Buren and economic fish	2022
Lee, Chow-Yang; Yang, Chin-Cheng Scotty	Biology, Ecology, and Management of the Invasive Longlegged Ant, Anoplolepis gracilipes	2022
Kjeldgaard, MacKenzie K.; Eyer, Pierre-Andre; McMichael, Collin C.; Bockoven, Alison A.; King, Joanie T.; Hyodo, Ayumi; Boutton, Thomas W.; Vargo, Edward L.; Eubanks, Micky D.	Distinct colony boundaries and larval discrimination in polygyne red imported fire ants (Solenopsis invicta)	2022
Hoffmann, Benjamin D.; Pettit, Magen	Towards precision ecology: Relationships of multiple sampling methods quantifying abundance for comparisons among studies	2022
Felden, Antoine; Dobelmann, Jana; Baty, James W. W.; McCormick, Joseph; Haywood, John; Lester, Philip J. J.	Can immune gene silencing via dsRNA feeding promote pathogenic viruses to control the globally invasive Argentine ant?	2022
Dawson, Wayne; Peyton, Jodey M.; Pescott, Oliver L.; Adriaens, Tim; Cottier-Cook, Elizabeth J.; Frohlich, Danielle S.; Key, Gillian; Malumphy, Chris; Martinou, Angeliki F.; Minchin, Dan; Moore, Niall; Rabitsch, Wolfgang; Rorke, Stephanie L.; Tricarico, Elena; Turvey, Katharine M. A.; Winfield, Ian J.; Barnes, David K. A.; Baum, Diane; Bensusan, Keith; Burton, Frederic J.; Carr, Peter; Convey, Pet…	Horizon scanning for potential invasive non-native species across the United Kingdom Overseas Territories	2022
Sawyer, Samantha J.; Eubanks, Micky D.; Beasley, James C.; Barton, Brandon T.; Puckett, Robert T.; Tomecek, John M.; Tomberlin, Jeffery K.	Vertebrate and invertebrate competition for carrion in human-impacted environments depends on abiotic factors	2022
Ogbusu, Vivian Onyinyechukwu; Onyido, Angus Ejidikeme; Okechukwu, Chidiebere Emmanuel; Okwelogu, Izunna Somadina	Knowledge, attitudes and control practices regarding venomous arthropods among staff and students in a Nigerian public university campus	2022
Baidya, Pronoy; Bagchi, Sumanta	Influence of human land use and invasive species on beta diversity of tropical ant assemblages	2022
Scott, Alyx; Contreras, Kelsey; Stevenson, Misty; Hudman, Kalynn L.; Kopachena, Jeffrey G.	Survival of eggs to third instar of late-summer and fall-breeding monarch butterflies (Danaus plexippus) and queen butterflies (Danaus gilippus) in north Texas	2022
Rajesh, T. P.; Manoj, K.; Prashanth Ballullaya, U.; Shibil, V. K.; Asha, G.; Varma, Sangeetha; Mohan, Prabitha; Sinu, Palatty Allesh	Urban tropical forest islets as hotspots of ants in general and invasive ants in particular	2022
Guillem, Rhian; Bensusan, Keith	Three new exotic species of ants (Hymenoptera, Formicidae) for Madeira, with comments on its myrmecofauna	2022
Nascimento, Geraldo; Camara, Talita; Arnan, Xavier	Critical thermal limits in ants and their implications under climate change	2022
Ramalingam, Ravi; Dharma Rajan, Priyadarsanan	Habitat quality and edge area of fragments determine insect diversity in a heavily used landscape: Implications for forest landscape restoration	2022
Liang, Christina T.; Shiels, Aaron B.; Haines, William P.; Sandor, Manette E.; Aslan, Clare E.	Invasive predators affect community-wide pollinator visitation	2022
Wong, Mark K. L.; Lee, Roger H.; Leong, Chi-Man; Lewis, Owen T.; Guenard, Benoit	Trait-mediated competition drives an ant invasion and alters functional diversity	2022
Larrea, Dario D.; Dufek, Matias, I; Damborsky, Miryam P.	Terrestrial Ant Assemblages (Hymenoptera: Formicidae) in Protected Forests and Grasslands in Three Ecoregions of Corrientes Province, Argentina	2022
Gippet, Jerome M. W.; George, Lorena; Bertelsmeier, Cleo	Local coexistence of native and invasive ant species is associated with micro-spatial shifts in foraging activity	2022
Bujan, Jelena; Nottingham, Andrew T.; Velasquez, Esther; Meir, Patrick; Kaspari, Michael; Yanoviak, Stephen P.	Tropical ant community responses to experimental soil warming	2022
Hood, Amelia S. C.; Aryawan, Anak Agung Ketut; Advento, Andreas D.; Suberkah, Wahyu R.; Ashton-Butt, Adham; Ps, Sudharto; Caliman, Jean-Pierre; Naim, Mohammad; Foster, William A.; Turner, Edgar C.	A whole-ecosystem method for experimentally suppressing ants on a small scale	2022
van Wilgen, Brian W.; Zengeya, Tsungai A.; Richardson, David M.	A review of the impacts of biological invasions in South Africa	2022
Kjeldgaard, MacKenzie K.; Sword, Gregory A.; Eubanks, Micky D.	Sugar is an ant's best friend? Testing food web theory predictions about trophic position and abundance in an invasive ant (Nylanderia fulva)	2022
Martello, Felipe; Andriolli, Fernando Sarti; Medeiros, Hugo Reis; Barao, Thamilin; Ribeiro, Milton Cezar	Edge contrast modulates ant community responses to edge distance in agricultural landscapes	2022
Resasco, Julian; Burt, Melissa A.; Orrock, John L.; Haddad, Nick M.; Shoemaker, DeWayne; Levey, Douglas J.	Transient effects of corridors on polygyne fire ants over a decade	2022
Calcaterra, Luis A.; Chifflet, Lucila; Cuezzo, Fabiana; Sanchez-Restrepo, Andres F.	Diversity of ground-dwelling ants across three severely threatened South American subtropical forests: are diversity patterns influenced by spatial or climatic variables?	2022
Sebastian Padron, Pablo; Vanessa Ortiz, Lucia; Estefania Andrade, Pamela; Manuel Falcon, Jose; Junghanns, Anja	New distribution record of Bicolored Trailing Ant, Monomorium floricola (Jerdon, 1851) (Hymenoptera, Formicidae) from Ecuador, with information on cohabitation with the social spider Anelosimus eximius (Keyserling, 1884)	2022
Chen Xiao-ling; Ning Dong-dong; Xiao Qian; Jiang Qiu-ying; Lu Yong-yue; Xu Yi-juan	Factors affecting the geographical distribution of invasive species in China	2022
Holmes, V. Renee; Johnston, J. Spencer	The Innate Immune Response of Eusocial Hymenopterans to Viral Pathogen Challenge	2022
Shimoji, Hiroyuki; Suwabe, Mayuko; Kikuchi, Tomonori; Ohnishi, Hitoshi; Tanaka, Hirotaka; Kawara, Kengo; Hidaka, Yusuke; Enoki, Tsutomu; Tsuji, Kazuki	Resilience of native ant community against invasion of exotic ants after anthropogenic disturbances of forest habitats	2022
Alcantara, Mark Jun M.; Modi, Shrushti; Ling, Tial C.; Monkai, Jutamart; Xu, He; Huang, Shuyin; Nakamura, Akihiro	Impacts of rubber plantations on community assembly of ants (Hymenoptera: Formicidae): a case study from monsoonal tropics of Xishuangbanna, southwest China	2022
Mayorga, Isabella; de Mendonca, Jose Luiz Vargas; Hajian-Forooshani, Zachary; Lugo-Perez, Javier; Perfecto, Ivette	Tradeoffs and synergies among ecosystem services, biodiversity conservation, and food production in coffee agroforestry	2022
Wong, Mark K L; Economo, Evan P; Guenard, Benoit	The global spread and invasion capacities of alien ants.	2022
Campos Barros, Luisa Antonia; Mario Chaul, Julio Cezar; Teixeira, Gisele Amaro; Lod, Rodrigo Batista; Orivel, Jerome; Alves Cardoso de Aguiar, Hilton Jeferson	First Report of the Tramp ant Technomyrmex vitiensis Mann, 1921 (Formicidae: Dolichoderinae) in Brazil with Cytogenetic and Sperm Structure Data and an Updated Key to Brazilian Dolichoderinae Genera	2022
Elliott, Christine H.; Gillett, Conrad P. D. T.; Parsons, Elliott; Wright, Mark G.; Rubinoff, Daniel	Identifying key threats to a refugial population of an endangered Hawaiian moth	2022
Wang, Wendy Y.; Soh, Eunice J. Y.; Yong, Gordon W. J.; Wong, Mark K. L.; Guenard, Benoit; Economo, Evan P.; Yamane, Seiki	Remarkable diversity in a little red dot: a comprehensive checklist of known ant species in Singapore (Hymenoptera: Formicidae) with notes on ecology and taxonomy	2022
Moss, Alexander D.; Swallow, John G.; Greene, Michael J.	Always under foot: Tetramorium immigrans (Hymenoptera: Formicidae), a review	2022
Salata, Sebastian; Fisher, Brian L.	Taxonomic revision of the Pheidole megacephala species-group (Hymenoptera, Formicidae) from the Malagasy Region	2022
Li, Shenlei; Cui, Can	The effect of bait air broadcasting by unmanned aerial vehicles on the ant community diversity	2023

## Sheet: Filtered by title
Authors	Title	Year
Abbott, K. L.; Greaves, S. N. J.; Ritchie, P. A.; Lester, P. J.	Behaviourally and genetically distinct populations of an invasive ant provide insight into invasion history and impacts on a tropical ant community	2007
Achury, Rafael; Chacon de Ulloa, Patricia; Arcila, Angela; Suarez, Andrew V.	Habitat disturbance modifies dominance, coexistence, and competitive interactions in tropical ant communities	2020
Achury, Rafael; Holway, David A; Suarez, Andrew V	Pervasive and persistent effects of ant invasion and fragmentation on native ant assemblages	2020			These are the papers that have not been removed after screening the titles
Allen, CR; Birge, HE; Slater, J; Wiggers, E	The invasive ant, Solenopsis invicta, reduces herpetofauna richness and abundance	2017			The abstracts will then be read to determine if they are suitable
ALLEN, CR; LUTZ, RS; DEMARAIS, S	RED IMPORTED FIRE ANT IMPACTS ON NORTHERN BOBWHITE POPULATIONS	1995
Allen, CR; Lutz, RS; Lockley, T; Phillips, SA; Demarais, S	The non-indigenous ant, Solenopsis invicta, reduces loggerhead shrike and native insect abundance	2001		Articles removed:	453
Allen, CR; Willey, RD; Myers, PE; Horton, PM; Buffa, J	Impact of red imported fire ant infestation on northern bobwhite quail abundance trends in southeastern United States	2000		Articles remaining:	347
Altfeld, L; Stiling, P	Effects of aphid-tending Argentine ants, nitrogen enrichment and early-season herbivory on insects hosted by a coastal shrub	2009
Alvarez-Blanco, P; Caut, S; Cerda, X; Angulo, E	Native predators living in invaded areas: responses of terrestrial amphibian species to an Argentine ant invasion	2017
Alvarez-Blanco, Paloma; Broggi, Juli; Cerda, Xim; Gonzalez-Jarri, Oscar; Angulo, Elena	Breeding consequences for a songbird nesting in Argentine ant' invaded land	2020
Alvarez-Blanco, Paloma; Cerda, Xim; Hefetz, Abraham; Boulay, Raphael; Berto-Moran, Alejandro; Diaz-Paniagua, Carmen; Lenoir, Alain; Billen, Johan; Christoph Liedtke, H.; Chauhan, Kamlesh R.; Bhagavathy, Ganga; Angulo, Elena	Effects of the Argentine ant venom on terrestrial amphibians	2020
Andersen, Alan N.	Not enough niches: non-equilibrial processes promoting species coexistence in diverse ant communities	2008
Asfiya, W; Yeeles, P; Lach, L; Majer, JD; Heterick, B; Didham, RK	Abiotic factors affecting the foraging activity and potential displacement of native ants by the invasive African big-headed ant Pheidole megacephala (FABRICIUS, 1793) (Hymenoptera: Formicidae)	2016
Barbieri, RF; Lester, PJ; Miller, AS; Ryan, KG	A neurotoxic pesticide changes the outcome of aggressive interactions between native and invasive ants	2013
Beltra, A; Navarro-Campos, C; Calabuig, A; Estopa, L; Wackers, FL; Pekas, A; Soto, A	Association between ants (Hymenoptera: Formicidae) and the vine mealybug (Hemiptera: Pseudococcidae) in table-grape vineyards in Eastern Spain	2017
Berman, M; Andersen, AN; Ibanez, T	Invasive ants as back-seat drivers of native ant diversity decline in New Caledonia	2013
Berquier, C; Lebas, C; Andret-Ruiz, MC	A study of the Formicidae community of littoral backdunes at Campo dell'Oro (Ajaccio, Corsica) and of the competition between two invasive taxa: Linepithema humile (Mayr, 1868) and Tapinoma nigerrimum (Nylander, 1856)	2018
Bertelsmeier, C; Avril, A; Blight, O; Jourdan, H; Courchamp, F	Discovery-dominance trade-off among widespread invasive ant species	2015
Bertelsmeier, C; Ollier, S; Avril, A; Blight, O; Jourdan, H; Courchamp, F	Colony-colony interactions between highly invasive ants	2016
Blatrix, R; Colin, T; Wegnez, P; Galkowski, C; Geniez, P	Introduced ants (Hymenoptera: Formicidae) of mainland France and Belgium, with a focus on greenhouses	2018
Blight, O; Orgeas, J; Torre, F; Provost, E	Competitive dominance in the organisation of Mediterranean ant communities	2014
Bolger, DT	Spatial and temporal variation in the Argentine ant edge effect: Implications for the mechanism of edge limitation	2007
Bos, MM; Tylianakis, JM; Steffan-Dewenter, I; Tscharntke, T	The invasive Yellow Crazy Ant and the decline of forest ant diversity in Indonesian cacao agroforests	2008
Botes, A; McGeoch, MA; Robertson, HG; van Niekerk, A; Davids, HP; Chown, SL	Ants, altitude and change in the northern Cape Floristic Region	2006
Brain, MS; Cook, JL; Cook, TJ	Thelohania solenopsae (microsporidia) infection in Solenopsis invicta correlated with increased arthropod diversity	2004
Brightwell, RJ; Silverman, J	Argentine ant foraging activity and interspecific competition in complete vs queenless and broodless colonies	2007
Brown, Graham R.	Insects and other terrestrial invertebrates recorded from Ashmore Reef National Nature Reserve and Cartier Island Marine Reserve	2005
Brown, MJF; Human, KG	Effects of harvester ants on plant species distribution and abundance in a serpentine grassland	1997
Buczkowski, G; Mothapo, NP; Wossler, TC	Let them eat termites-prey-baiting provides effective control of Argentine ants, Linepithema humile, in a biodiversity hotspot	2018
Buczkowski, G; Richmond, DS	The Effect of Urbanization on Ant Abundance and Diversity: A Temporal Examination of Factors Affecting Biodiversity	2012
Calabuig, A; Garcia-Mari, F; Pekas, A	Ants in citrus: impact on the abundance, species richness, diversity and community structure of predators and parasitoids	2015
Calixto, AA; Harris, MK; Barr, C	Resurgence and persistence of Dorymyrmex flavus after reduction of Solenopsis invicta buren with a broadcast bait	2007
Calixto, Alejandro A.; Harris, Marvin K.; Knutson, Allen; Barr, Charles L.	Native ant responses to Solenopsis invicta Buren reduction using broadcast baits	2007
CAMILO, GR; PHILIPS, SA	EVOLUTION OF ANT COMMUNITIES IN RESPONSE TO INVASION BY THE FIRE ANT SOLENOPSIS-INVICTA	1990
Cammell, ME; Way, MJ; Paiva, MR	Diversity and structure of ant communities associated with oak, pine, eucalyptus and arable habitats in Portugal	1996
CAMPBELL, CAM	HOMOPTERA ASSOCIATED WITH THE ANTS CREMATOGASTER-CLARIVENTRIS, PHEIDOLE-MEGACEPHALA AND TETRAMORIUM-ACULEATUM (HYMENOPTERA, FORMICIDAE) ON COCOA IN GHANA	1994
Carpintero, S; Reyes-Lopez, J; De Reyna, LA	Impact of Argentine ants (Linepithema humile) on an arboreal ant community in Donana National Park, Spain	2005
Centorame, M; Lancia, A; Mori, E; D'Eustacchio, D; Fanfani, A	COULD LINEPITHEMA HUMILE (HYMENOPTERA FORMICIDAE) INFLUENCE ANT COMMUNITY COMPOSITION? A PRELIMINARY STUDY IN A NATURAL AREA IN ITALY	2017
Cerda, X; Retana, J; Manzaneda, A	The role of competition by dominants and temperature in the foraging of subordinate species in Mediterranean ant communities	1998
Chan, KH; Gu?nard, B	Ecological and socio-economic impacts of the red import fire ant, Solenopsis invicta (Hymenoptera: Formicidae), on urban agricultural ecosystems	2020
Cheng, SJ; Zeng, L; Xu, YJ	Mutualism Between Fire Ants and Mealybugs Reduces Lady Beetle Predation	2015
Cherry, R	Abundance and seasonal activity of arthropod predators in St Augustinegrass lawns in Florida	2006
Chin, DWM; Bennett, GW	Dominance of Pavement Ants (Hymenoptera: Formicidae) in Residential Areas of West Lafayette, IN, USA	2018
Christian, CE	Consequences of a biological invasion reveal the importance of mutualism for plant communities	2001
CLARK, DB; GUAYASAMIN, C; PAZMINO, O; DONOSO, C; DEVILLACIS, YP	THE TRAMP ANT WASMANNIA-AUROPUNCTATA - AUTECOLOGY AND EFFECTS ON ANT DIVERSITY AND DISTRIBUTION ON SANTA-CRUZ ISLAND, GALAPAGOS	1982
Clark, RE; Singer, MS	Differences in Aggressive Behaviors between Two Ant Species Determine the Ecological Consequences of a Facultative Food-for-Protection Mutualism	2018
Clark, RE; Singer, MS	Keystone mutualism strengthens top-down effects by recruiting large-bodied ants	2018
COLE, FR; MEDEIROS, AC; LOOPE, LL; ZUEHLKE, WW	EFFECTS OF THE ARGENTINE ANT ON ARTHROPOD FAUNA OF HAWAIIAN HIGH-ELEVATION SHRUBLAND	1992
Collins, MD; Vazquez, DP; Sanders, NJ	Species-area curves, homogenization and the loss of global diversity	2002
Cook, JL	Conservation of biodiversity in an area impacted by the red imported fire ant, Solenopsis invicta (Hymenoptera : Formicidae)	2003
Cooling, M; Hartley, S; Sim, DA; Lester, PJ	The widespread collapse of an invasive species: Argentine ants (Linepithema humile) in New Zealand	2012
Cooling, M; Sim, DA; Lester, PJ	Density-Dependent Effects of an Invasive Ant on a Ground-Dwelling Arthropod Community	2015
Corbett, Erica A.	Soil Invertebrate Community Response to Climate Patterns in a South-Central Oklahoma Grassland	2015
Crabb, W.; Zettler, J.; McGarvey, J. A.; Bailey, J. Brofft	Does the Presence of Fire Ants Affect the Community Composition of Ammonia-oxidizing Bacteria and Ammonia-oxidizing Archaea?	2010
Cranston, PS	Insect Biodiversity and Conservation in Australasia	2010
Cross, AT; Myers, C; Mitchell, CNA; Cross, SL; Jackson, C; Waina, R; Mucina, L; Dixon, KW; Andersen, AN	Ant biodiversity and its environmental predictors in the North Kimberley region of Australia's seasonal tropics	2016
Crowder, DW; Snyder, WE	Eating their way to the top? Mechanisms underlying the success of invasive insect generalist predators	2010
Darracq, AK; Smith, LL; Oi, DH; Conner, LM; McCleery, RA	Invasive ants influence native lizard populations	2017
Davis, NE; O'Dowd, DJ; Green, PT; Mac Nally, R	Effects of an Alien Ant Invasion on Abundance, Behavior, and Reproductive Success of Endemic Island Birds	2008
Davis, NE; O'Dowd, DJ; Mac Nally, R; Green, PT	Invasive ants disrupt frugivory by endemic island birds	2010
Dejean, A; Gibernau, M	A rainforest ant mosaic: The edge effect (Hymenoptera : Formicidae)	2000
Diaz, M; Abril, S; Enriquez, M; Gomez, C	Assessment of the Argentine ant invasion management by means of manual removal of winter nests in mixed cork oak and pine forests	2014
DiGirolamo, LA; Fox, LR	The influence of abiotic factors and temporal variation on local invasion patterns of the Argentine ant (Linepithema humile)	2006
Dominguez-Haydar, Yamileth; Armbrecht, Inge	Response of Ants and Their Seed Removal in Rehabilitation Areas and Forests at El Cerrejon Coal Mine in Colombia	2011
DONNELLY, D; GILIOMEE, JH	COMMUNITY STRUCTURE OF EPIGAEIC ANTS (HYMENOPTERA, FORMICIDAE) IN FYNBOS VEGETATION IN THE JONKERSHOEK-VALLEY	1985
Drescher, J; Feldhaar, H; Bluthgen, N	Interspecific Aggression and Resource Monopolization of the Invasive Ant Anoplolepis gracilipes in Malaysian Borneo	2011
Dunham, AE; Mikheyev, AS	Influence of an invasive ant on grazing and detrital communities and nutrient fluxes in a tropical forest	2010
Epperson, DM; Allen, CR	Red Imported Fire Ant Impacts on Upland Arthropods in Southern Mississippi	2010
Estany-Tigerstrom, D; Bas, JM; Pons, P	Does Argentine ant invasion affect prey availability for foliage-gleaning birds?	2010
Ferris, DK; Killion, MJ; Ferris, KP; Grant, WE; Vinson, SB	Influence of relative abundance of red imported fire ants (Solenopsis invicta) on small mammal captures	1998
Fisher, RN; Suarez, AV; Case, TJ	Spatial patterns in the abundance of the coastal horned lizard	2002
Forys, EA; Allen, CR	The impacts of sprawl on biodiversity: the Ant fauna of the lower Florida Keys	2005
Forys, EA; Quistorff, A; Allen, CR	Potential fire ant (Hymenoptera : Formicidae) impact on the endangered Schaus swallowtail (Lepidoptera : Papilionidae)	2001
Gaigher, R; Samways, MJ; Van Noort, S	Saving a tropical ecosystem from a destructive ant-scale (Pheidole megacephala, Pulvinaria urbicola) mutualism with support from a diverse natural enemy assemblage	2013
GALINDOLEAL, C; MORALES, A; WEBER, M	DISTRIBUTION AND ABUNDANCE OF COUES DEER AND CATTLE IN MICHILIA BIOSPHERE RESERVE, MEXICO	1993
Galle, L	Climate change impoverishes and homogenizes ants' community structure: a long term study	2017
Gippet, JMW; Piola, F; Rouifed, S; Viricel, MR; Puijalon, S; Douady, CJ; Kaufmann, B	Multiple invasions in urbanized landscapes: interactions between the invasive garden ant Lasius neglectus and Japanese knotweeds (Fallopia spp)	2018
Graham, JH; Krzysik, AJ; Kovacic, DA; Duda, JJ; Freeman, DC; Emlen, JM; Zak, JC; Long, WR; Wallace, MP; Chamberlin-Graham, C; Nutter, JP; Balbach, HE	Ant Community Composition Across a Gradient of Disturbed Military Landscapes at Fort Benning, Georgia	2008
Grangier, J; Le Breton, J; Dejean, A; Orivel, J	Coexistence between Cyphomyrmex ants and dominant populations of Wasmannia auropunctata	2007
Grodsky, SM; Campbell, JW; Fritts, SR; Wigley, B; Moorman, CE	Variable responses of non-native and native ants to coarse woody debris removal following forest bioenergy harvests	2018
Gruber, Monica A. M.; Hoffmann, Benjamin D.; Ritchie, Peter A.; Lester, Philip J.	Genetic diversity is positively associated with fine-scale momentary abundance of an invasive ant	2012
Grzes, IM; Slipinski, P; Babik, H; Moron, D; Walter, B; Trigos Peral, G; Maak, I; Witek, M	Colony size and brood investment of Myrmica rubra ant colonies in habitats invaded by goldenrods	2018
Guenard, B; Dunn, RR	A New (Old), Invasive Ant in the Hardwood Forests of Eastern North America and Its Potentially Widespread Impacts	2010
Hale, SL; Riffell, S; Burger, LW; Adams, HL; Dollar, JG	Fire Ant Response to Management of Native Grass Conservation Buffers	2011
Handler, AT; Gruner, DS; Haines, WP; Lange, MW; Kaneshiro, KY	Arthropod surveys on Palmyra Atoll, line Islands, and insights into the decline of the native tree Pisonia grandis (Nyctaginaceae)	2007
Hanna, C; Naughton, I; Boser, C; Alarcon, R; Hung, KLJ; Holway, D	Floral visitation by the Argentine ant reduces bee visitation and plant seed set	2015
Helms, KR	Mutualisms between ants (Hymenoptera: Formicidae) and honeydew-producing insects: Are they important in ant invasions?	2013
Helms, KR; Hayden, CP; Vinson, SB	Plant-based food resources, trophic interactions among alien species, and the abundance of an invasive ant	2011
Heterick, B	The interaction between the coastal brown ant, Pheidole megacephala (Fabricius), and other invertebrate fauna of Mt Coot-tha (Brisbane, Australia)	1997
Hill, M; Holm, K; Vel, T; Shah, NJ; Matyot, P	Impact of the introduced yellow crazy ant Anoplolepis gracilipes on Bird Island, Seychelles	2003
Hoffmann, BD; Andersen, AN; Hill, GJE	Impact of an introduced ant on native rain forest invertebrates: Pheidole megacephala in monsoonal Australia	1999
Hoffmann, BD; Auina, S; Stanley, MC	Targeted Research to Improve Invasive Species Management: Yellow Crazy Ant Anoplolepis gracilipes in Samoa	2014
Hoffmann, BD; Parr, CL	An invasion revisited: the African big-headed ant (Pheidole megacephala) in northern Australia	2008
Hoffmann, Benjamin D.	Ecological restoration following the local eradication of an invasive ant in northern Australia	2010
Holway, DA; Suarez, AV	Homogenization of ant communities in mediterranean California: The effects of urbanization and invasion	2006
Hosoishi, S; Hashimoto, Y; Park, SH; Yamane, S; Ogata, K	A comparison of ground-dwelling and arboreal ant assemblages (Hymenoptera: Formicidae) in lowland forests of Cambodia	2017
Human, KG; Gordon, DM	Effects of Argentine ants on invertebrate biodiversity in northern California	1997
Ibarra-Isassi, J; Oliveira, PS	Indirect effects of mutualism: ant-treehopper associations deter pollinators and reduce reproduction in a tropical shrub	2018
Inoue, MN; Saito-Morooka, F; Suzuki, K; Nomura, T; Hayasaka, D; Kishimoto, T; Sugimaru, K; Sugiyama, T; Goka, K	Ecological impacts on native ant and ground-dwelling animal communities through Argentine ant (Linepithema humile) (Hymenoptera: Formicidae) management in Japan	2015
Jacquot, M; Tixier, P; Flores, O; Muru, D; Massol, F; Derepas, B; Chiroleu, F; Deguine, JP	Contrasting predation services of predator and omnivore diversity mediated by invasive ants in a tropical agroecosystem	2017
Jones, ME; Paine, TD	Associations between invasive eucalyptus psyllids and arthropod litter communities under tree canopies in southern California	2012
JUSINOATRESINO, R; PHILLIPS, SA	IMPACT OF RED IMPORTED FIRE ANTS ON THE ANT FAUNA OF CENTRAL TEXAS	1994
Kaplan, I; Eubanks, MD	Aphids alter the community-wide impact of fire ants	2005
Kenis, Marc; Auger-Rozenberg, Marie-Anne; Roques, Alain; Timms, Laura; Pere, Christelle; Cock, Matthew J. W.; Settele, Josef; Augustin, Sylvie; Lopez-Vaamonde, Carlos	Ecological effects of invasive alien insects	2009
Kennedy, TA	Patterns of an invasion by Argentine ants (Linepithema humile) in a riparian corridor and its effects on ant diversity	1998
King, Joshua R.; Tschinkel, Walter R.	Experimental evidence that the introduced fire ant, Solenopsis invicta, does not competitively suppress co-occurring ants in a disturbed habitat	2006
King, JR; Porter, SD	Body size, colony size, abundance, and ecological impact of exotic ants in Florida's upland ecosystems	2007
King, JR; Tschinkel, WR	Experimental evidence for weak effects of fire ants in a naturally invaded pine-savanna ecosystem in north Florida	2013
King, JR; Tschinkel, WR	Experimental evidence that human impacts drive fire ant invasions and ecological change	2008
King, JR; Tschinkel, WR	Fire ants are not drivers of biodiversity change: a response to Stuble et al (2013)	2013
Klimes, P; Janda, M; Ibalim, S; Kua, J; Novotny, V	Experimental suppression of ants foraging on rainforest vegetation in New Guinea: testing methods for a whole-forest manipulation of insect communities	2011
KOEN, JH; BREYTENBACH, W	ANT SPECIES RICHNESS OF FYNBOS AND FOREST ECOSYSTEMS IN THE SOUTHERN CAPE	1988
Krushelnycky, PD; Gillespie, RG	Compositional and functional stability of arthropod communities in the face of ant invasions	2008
Krushelnycky, PD; Gillespie, RG	Sampling across space and time to validate natural experiments: an example with ant invasions in Hawaii	2010
Laakkonen, J; Fisher, RN; Case, TJ	Effect of land cover, habitat fragmentation and ant colonies on the distribution and abundance of shrews in southern California	2001
Lach, L	A mutualism with a native membracid facilitates pollinator displacement by Argentine ants	2007
Lach, L	Argentine ants displace floral arthropods in a biodiversity hotspot	2008
Lach, L	Interference and exploitation competition of three nectar-thieving invasive ant species	2005
Le Breton, J; Chazeau, J; Jourdan, H	Immediate impacts of invasion by Wasmannia auropunctata (Hymenoptera : Formicidae) on native litter ant fauna in a New Caledonian rainforest	2003
LeBrun, EG; Abbott, J; Gilbert, LE	Imported crazy ant displaces imported fire ant, reduces and homogenizes grassland ant and arthropod assemblages	2013
LeBrun, EG; Plowes, RM; Gilbert, LE	Imported fire ants near the edge of their range: disturbance and moisture determine prevalence and impact of an invasive social insect	2012
Lessard, JP; Fordyce, JA; Gotelli, NJ; Sanders, NJ	Invasive ants alter the phylogenetic structure of ant communities	2009
Lester, Philip J.; Abbott, Kirsti L.; Sarty, Megan; Burns, K. C.	Competitive assembly of South Pacific invasive ant communities	2009
Lester, Philip J.; Gruber, Monica A. M.	Booms, busts and population collapses in invasive ants	2016
Lester, Philip J.; Tavite, Alapati	Long-legged ants, Anoplolepis gracilipes (Hymenoptera: Formicidae), have invaded Tokelau, changing composition and dynamics of ant and invertebrate communities	2004
LeVan, KE; Barney, SK; Rankin, EEW	Introduced ants reduce interaction diversity in a multi-species, ant-aphid mutualism	2018
LeVan, KE; Holway, DA	Ant-aphid interactions increase ant floral visitation and reduce plant reproduction via decreased pollinator visitation	2015
LEWIS, T; CHERRETT, JM; HAINES, I; HAINES, JB; MATHIAS, PL	CRAZY ANT (ANOPLOLEPIS-LONGIPES (JERD) (HYMENOPTERA, FORMICIDAE)) IN SEYCHELLES, AND ITS CHEMICAL CONTROL	1976
Liebherr, JK; Krushelnycky, PD	Unfortunate encounters? Novel interactions of native Mecyclothorax, alien Trechus obtusus (Coleoptera : Carabidae), and Argentine ant (Linepithema humile, Hymenoptera : Formicidae) across a Hawaiian landscape	2007
Ligon, RA; Siefferman, L; Hill, GE	Invasive Fire Ants Reduce Reproductive Success and Alter the Reproductive Strategies of a Native Vertebrate Insectivore	2011
Liu Jie; Qi Guo-Jun; Lu Li-Hua; He Yu-Rong	Effects of using fipronil to control Solenopsis invicta Buren on ant colony diversity in a greenbelt	2015
Lubertazzi, D; Tschinkel, WR	Ant community change across a ground vegetation gradient in north Florida's longleaf pine flatwoods	2003
Ludka, J; Levan, KE; Holway, DA	Infiltration of a facultative ant-plant mutualism by the introduced Argentine ant: effects on mutualist diversity and mutualism benefits	2015
Macedo-Reis, LE; Leite, AC; Guerra, TJ; Antoniazzi, R; Neves, FD	Suspended leaf litter in an understorey treelet as habitat extension for ground-dwelling ants in the Atlantic Forest, south-eastern Brazil	2019
MAJER, JD; DEKOCK, AE	ANT RECOLONIZATION OF SAND MINES NEAR RICHARDS BAY, SOUTH-AFRICA - AN EVALUATION OF PROGRESS WITH REHABILITATION	1992
Masse, PSM; Tindo, M; Kenne, M; Tadu, Z; Mony, R; Djieto-Lordon, C	Impact of the invasive ant Wasmannia auropunctata (Formicidae: Myrmicinae) on local ant diversity in southern Cameroon	2017
McNaught, MK; Wylie, FR; Harris, EJ; Alston, CL; Burwell, CJ; Jennings, C	Effect of Broadcast Baiting on Abundance Patterns of Red Imported Fire Ants (Hymenoptera: Formicidae) and Key Local Ant Genera at Long-Term Monitoring Sites in Brisbane, Australia	2014
McPhee, K; Garnas, J; Drummond, F; Groden, E	Homopterans and an Invasive Red Ant, Myrmica rubra (L), in Maine	2012
Meadley-Dunphy, SA; Prior, KM; Frederickson, ME	Invasive ants disperse seeds farther than native ants, affecting the spatial pattern of seedling recruitment and survival	2020
Menke, SB; Fisher, RN; Jetz, W; Holway, DA	Biotic and abiotic controls of argentine ant invasion success at local and landscape scales	2007
Menke, SB; Holway, DA	Abiotic factors control invasion by Argentine ants at the community scale	2006
Menke, SB; Ward, PS; Holway, DA	Long-term record of Argentine ant invasions reveals enduring ecological impacts	2018
Mezger, D; Pfeiffer, M	Influence of the arrival of Anoplolepis gracilipes (Hymenoptera: Formicidae) on the composition of an ant community in a clearing in Gunung Mulu National Park, Sarawak, Malaysia	2011
Milligan, PD; Prior, KM; Palmer, TM	An invasive ant reduces diversity but does not disrupt a key ecosystem function in an African savanna	2016
Mitchell, MS; Lancia, RA; Jones, EJ	Use of insecticide to control destructive activity of ants during trapping of small mammals	1996
Miyake, K; Kameyama, T; Sugiyama, T; Ito, F	Effect of Argentine ant invasions on Japanese ant fauna in Hiroshima Prefecture, western Japan: A preliminary report (Hymenoptera : Formicidae)	2002
Monzo, C; Juan-Blasco, M; Pekar, S; Molla, O; Castanera, P; Urbaneja, A	Pre-adaptive shift of a native predator (Araneae, Zodariidae) to an abundant invasive ant species (Hymenoptera, Formicidae)	2013
MORRIS, JR; STEIGMAN, KL	EFFECTS OF POLYGYNE FIRE ANT INVASION ON NATIVE ANTS OF A BLACKLAND PRAIRIE IN TEXAS	1993
Morrison, LW	Long-term impacts of an arthropod-community invasion by the imported fire ant, Solenopsis invicta	2002
Morrison, LW	Polynesian ant (Hymenoptera : Formicidae) species richness and distribution: a regional survey	1997
Morrison, LW	The ecology of ants (Hymenoptera: Formicidae) on islands	2016
Morrison, LW; Porter, SD; Daniels, E; Korzukhin, MD	Potential global range expansion of the invasive fire ant, Solenopsis invicta	2004
Morrow, ME; Chester, RE; Lehnen, SE; Drees, BM; Toepfer, JE	Indirect effects of red imported fire ants on Attwater's prairie-chicken brood survival	2015
Mothapo, NP; Wossler, TC	Patterns of floral resource use by two dominant ant species in a biodiversity hotspot	2017
Mothapo, NP; Wossler, TC	The attractiveness of toxic bait is not always accompanied by increased mortality in laboratory colonies of Argentine ants, Linepithema humile (Hymenoptera: Formicidae)	2016
Nagy, C; Tartally, A; Vilisics, F; Merkl, O; Szita, E; Szel, G; Podlussany, A; Redei, D; Csosz, S; Pozsgai, G; Orosz, A; Szovenyi, G; Marko, V	Effects of the invasive garden ant, Lasius neglectus VAN LOON, BOOMSMA & ANDRASFALVY, 1990 (Hymenoptera: Formicidae), on arthropod assemblages: pattern analyses in the type supercolony	2009
Narendra, A; Gibb, H; Ali, TM	Structure of ant assemblages in Western Ghats, India: role of habitat, disturbance and introduced species	2011
Naughton, I; Boser, C; Tsutsui, ND; Holway, DA	Direct evidence of native ant displacement by the Argentine ant in island ecosystems	2020
Naumann, K; Higgins, RJ	The European fire ant (Hymenoptera: Formicidae) as an invasive species: impact on local ant species and other epigaeic arthropods	2015
Ndoutoume-Ndong, A; Mikissa, B	Impact of the ant Wasmannia auropunctata (Roger 1863) (Hymenoptera : Formicidae) on the other ants species in the Lope Nature reserve (central Gabon)	2007
Norris, K; Asase, A; Collen, B; Gockowksi, J; Mason, J; Phalan, B; Wade, A	Biodiversity in a forest-agriculture mosaic - The changing face of West African rainforests	2010
O'Dowd, DJ; Green, PT; Lake, PS	Invasional 'meltdown' on an oceanic island	2003
Ogura-Yamada, CS; Krushelnycky, PD	The effects of the invasive thief ant, Solenopsis papuana, on ground-dwelling invertebrates in mesic forests of Hawai'i	2020
Ohyama, Leo; King, Joshua R.; Gochnour, Benjamin M.	Changes in an invaded Florida ant (Hymenoptera: Formicidae) community over 25 years	2020
Ohyama, Leo; King, Joshua R.; Jenkins, David G.	Are tiny subterranean ants top predators affecting aboveground ant communities?	2020
Oliveras, J; Bas, JM; Gomez, C	Reduction of the ant mandible gap range after biotic homogenization caused by an ant invasion (Hymenoptera : Formicidae)	2005
O'Loughlin, LS; Green, PT	Habitat augmentation drives secondary invasion: an experimental approach to determine the mechanism of invasion success	2016
O'Loughlin, LS; Green, PT	Invader-invader mutualism influences land snail community composition and alters invasion success of alien species in tropical rainforest	2015
Palmer, Todd M.; Riginos, Corinna; Milligan, Patrick D.; Hays, Brandon R.; Pietrek, Alejandro G.; Maiyo, Nelly J.; Mutisya, Samuel; Gituku, Benard; Musila, Simon; Carpenter, Scott; Goheen, Jacob R.	Frenemy at the gate: Invasion by Pheidole megacephala facilitates a competitively subordinate plant ant in Kenya	2020
Parr, CL; Eggleton, P; Davies, AB; Evans, TA; Holdsworth, S	Suppression of savanna ants alters invertebrate composition and influences key ecosystem processes	2016
Peters, HA; Chiariello, NR; Mooney, HA; Levin, SA; Hartley, AE	Native harvester ants threatened with widespread displacement exert localized effects on serpentine grassland plant community composition	2005
PORTER, SD; SAVIGNANO, DA	INVASION OF POLYGYNE FIRE ANTS DECIMATES NATIVE ANTS AND DISRUPTS ARTHROPOD COMMUNITY	1990
Prior, Kirsten M; Robinson, Jennifer M; Meadley Dunphy, Shannon A; Frederickson, Megan E	Mutualism between co-introduced species facilitates invasion and alters plant community structure	2015
Probert, Anna F; Ward, Darren F; Beggs, Jacqueline R; Bury, Sarah J; Hermans, Syrie M; Lear, Gavin; Stanley, Margaret C	High Dietary Niche Overlap Between Non-native and Native Ant Species in Natural Ecosystems	2020
Rabitsch, W	The hitchhiker's guide to alien ant invasions	2011
Rahim, A; Ohkawara, K	Invasive Ants Affect Spatial Distribution Pattern and Diversity of Arboreal Ant Communities in Fruit Plantations, in Tarakan Island, Borneo	2019
Rahim, A; Ohkawara, K	The Ant Mosaic Distribution of Oecophylla smaragdina and Dominant Ant Species: Effects on Ants Communities in Agroforestry in Tarakan Island	2018
Rajesh, T. P.; Ballullaya, U. Prashanth; Unni, Anjana P.; Parvathy, Surendran; Sinu, Palatty Allesh	Interactive effects of urbanization and year on invasive and native ant diversity of sacred groves of South India	2020
Resasco, J; Levey, DJ; Damschen, EI	Habitat corridors alter relative trophic position of fire ants	2012
RISCH, SJ; CARROLL, CR	EFFECT OF A KEYSTONE PREDACEOUS ANT, SOLENOPSIS-GEMINATA, ON ARTHROPODS IN A TROPICAL AGROECOSYSTEM	1982
Rizali, A; Lohman, DJ; Buchori, D; Prasetyo, LB; Triwidodo, H; Bos, MM; Yamane, S; Schulze, CH	Ant communities on small tropical islands: effects of island size and isolation are obscured by habitat disturbance and 'tramp' ant species	2010
Rizali, A; Tscharntke, T; Buchori, D; Clough, Y	Separating effects of species identity and species richness on predation, pathogen dissemination and resistance to invasive species in tropical ant communities	2018
Roura-Pascual, N; Bas, JM; Hui, C	The spread of the Argentine ant: environmental determinants and impacts on native ant communities	2010
Rowles, AD; O'Dowd, DJ	Impacts of the invasive Argentine ant on native ants and other invertebrates in coastal scrub in south-eastern Australia	2009
Rowles, AD; Silverman, J	Argentine Ant Invasion Associated With Lob lolly Pines in the Southeastern United States: Minimal Impacts But Seasonally Sustained	2010
Rowles, AD; Silverman, J	Carbohydrate supply limits invasion of natural communities by Argentine ants	2009
Rowles, Alexei D.; Silverman, Jules	Resources limit the invasion of natural communities by Argentine ants	2007
Russell, SA; Thorvilson, HG; Phillips, SA	Red imported fire ant Solenopsis invicta Buren (Hymenoptera, Formicidae) populations in Texas highway roadsides and rest areas	2001
Sagata, K; Lester, PJ	Behavioural plasticity associated with propagule size, resources, and the invasion success of the Argentine ant Linepithema humile	2009
Sahli, HF; Krushelnycky, PD; Drake, DR; Taylor, AD	Patterns of Floral Visitation to Native Hawaiian Plants in Presence and Absence of Invasive Argentine Ants	2016
Sakamoto, Y; Hayashi, TI; Inoue, MN; Ohnishi, H; Kishimoto, T; Goka, K	Effects of Fipronil on Non-target Ants and Other Invertebrates in a Program for Eradication of the Argentine Ant, Linepithema humile	2019
Salyer, A; Bennett, GW; Buczkowski, GA	Odorous House Ants (Tapinoma sessile) as Back-Seat Drivers of Localized Ant Decline in Urban Habitats	2014
Samways, MJ; Osborn, R; Carliel, F	Effect of a highway on ant (Hymenoptera: Formicidae) species composition and abundance, with a recommendation for roadside verge width	1997
Sanders, NJ; Gotelli, NJ; Heller, NE; Gordon, DM	Community disassembly by an invasive species	2003
Sarty, M; Abbott, KL; Lester, PJ	Community level impacts of an ant invader and food mediated coexistence	2007
Savage, AM; Rudgers, JA	Non-additive benefit or cost? Disentangling the indirect effects that occur when plants bearing extrafloral nectaries and honeydew-producing insects share exotic ant mutualists	2013
Savage, AM; Rudgers, JA; Whitney, KD	Elevated dominance of extrafloral nectary-bearing plants is associated with increased abundances of an invasive ant and reduced native ant richness	2009
Savage, AM; Whitney, KD	Trait-mediated indirect interactions in invasions: unique behavioral responses of an invasive ant to plant nectar	2011
Schlick-Steiner, BC; Steiner, FM; Pautasso, M	Ants and people: a test of two mechanisms potentially responsible for the large-scale human population-biodiversity correlation for Formicidae in Europe	2008
Schoeman, CS; Samways, MJ	Synergisms between alien trees and the Argentine ant on indigenous ant species in the Cape Floristic Region, South Africa	2011
Seagraves, MP; McPherson, RM; Ruberson, JR	Impact of Solenopsis invicta buren suppression on arthropod ground predators and pest species in soybean	2004
Seko, Y; Hayasaka, D; Fujita, T; Nishino, A; Uchida, T; Sanchez-Bayo, F; Sawahata, T	Host-Tree Selection by the Invasive Argentine Ant (Hymenoptera: Formicidae) in Relation to Honeydew-Producing Insects	2018
Sirsi, Shashwat; Marsh, Madeleine J.; Forstner, Michael R. J.	Evaluating the effects of red imported fire ants (Solenopsis invicta) on juvenile Houston Toads (Bufo [=Anaxyrus] houstonensis) in Colorado County, TX	2020
Stahlschmidt, ZR; Walman, RM; Mills, AM	Red imported fire ants (Solenopsis invicta) and seasonality influence community refuge use	2018
Stanley, MC; Ward, DF	Impacts of Argentine ants on invertebrate communities with below-ground consequences	2012
Staubus, WJ; Boyd, ES; Adams, TA; Spear, DM; Dipman, MM; Meyer, WM	Ant communities in native sage scrub, non-native grassland, and suburban habitats in Los Angeles County, USA: conservation implications	2015
Stiles, JH; Jones, RH	Top-down control by the red imported fire ant (Solenopsis invicta)	2001
STOKER, RL; GRANT, WE; VINSON, SB	SOLENOPSIS-INVICTA (HYMENOPTERA, FORMICIDAE) EFFECT ON INVERTEBRATE DECOMPOSERS OF CARRION IN CENTRAL TEXAS	1995
Storer, AJ; Jurgensen, MF; Risch, AC; Delisle, J; Hyslop, MD	The fate of an intentional introduction of Formica lugubris to North America from Europe	2008
Stringer, LD; Lester, PJ	The ant community response to the arrival of Monomorium sydneyense Forel (Hymenoptera : Formicidae) at Sulphur Point, Tauranga, New Zealand	2008
Stuble, Katharine L.; Kirkman, L. Katherine; Carroll, C. Ronald	Patterns of abundance of fire ants and native ants in a native ecosystem	2009
Stuhler, JD; Orrock, JL	Historical land use and present-day canopy thinning differentially affect the distribution and abundance of invasive and native ant species	2016
Styrsky, JD; Eubanks, MD	Ecological consequences of interactions between ants and honeydew-producing insects	2007
Suarez, AV; Bolger, DT; Case, TJ	Effects of fragmentation and invasion on native ant communities in coastal southern California	1998
Suarez, AV; Case, TJ	Bottom-up effects on persistence of a specialist predator : Ant invasions and horned lizards	2002
Suarez, AV; Richmond, JQ; Case, TJ	Prey selection in horned lizards following the invasion of Argentine ants in southern California	2000
Suarez, AV; Yeh, P; Case, TJ	Impacts of Argentine ants on avian nesting success	2005
Todd, BD; Rothermel, BB; Reed, RN; Luhring, TM; Schlatter, K; Trenkamp, L; Gibbons, JW	Habitat alteration increases invasive fire ant abundance to the detriment of amphibians and reptiles	2008
Toennisson, TA; Sanders, NJ; Klingeman, WE; Vail, KM	Influences on the Structure of Suburban Ant (Hymenoptera: Formicidae) Communities and the Abundance of Tapinoma sessile	2011
Toro A., Elmer; Efran Ortega, Oscar	Composition and diversity of ants (Hymenoptera : Formicidae) in some protected areas of the Aburra Valley	2006
Touyama, Y; Ihara, Y; Ito, F	Argentine ant infestation affects the abundance of the native myrmecophagic jumping spider Siler cupreus Simon in Japan	2008
Tsai, Yu-Hsuan; Yang, Chin-Cheng; Lin, Chun-Chi; Shih, Cheng-Jen	The Impact of the Red Imported Fire Ant, Solenopsis invicta, and Bait Treatment on the Diversity of Native Ants-a Case Study at National Taipei University, Sanshia Campus	2009
Uno, Shinsuke; Cotton, Julie; Philpott, Stacy M.	Diversity, abundance, and species composition of ants in urban green spaces	2010
Vanderwoude, C; de Bruyn, LAL; House, APN	Response of an open-forest ant community to invasion by the introduced ant, Pheidole megacephala	2000
Vasconcelos, Heraldo L.; Vilhena, Jose M. S.; Magnusson, William E.; Albernaz, Ana L. K. M.	Long-term effects of forest fragmentation on Amazonian ant communities	2006
Verble-Pearson, R; Pearson, S	European Fire Ant Presence Decreases Native Arboreal Insect Abundance in Acadia National Park, Maine, USA	2016
VINSON, SB	IMPACT OF THE INVASION OF SOLENOPSIS-INVICTA (BUREN) ON NATIVE FOOD WEBS	1994
Vogt, JT; Reed, JT; Brown, RL	Timing bait applications for control of imported fire ants (Hymenoptera : Formicidae) in Mississippi: Efficacy and effects on non-target ants	2005
Vonshak, M; Dayan, T; Ionescu-Hirsh, A; Freidberg, A; Hefetz, A	The little fire ant Wasmannia auropunctata: a new invasive species in the Middle East and its impact on the local arthropod fauna	2010
Walker, Kendra L.	Impact of the little fire ant, Wasmannia auropunctata, on native forest ants in Gabon	2006
Walters, AC	Invasion of Argentine ants (Hymenoptera : Formicidae) in South Australia: Impacts on community composition and abundance of invertebrates in urban parklands	2006
Wang, L; Xu, YJ; Zeng, L; Lu, YY	Impact of the red imported fire ant Solenopsis invicta Buren on biodiversity in South China: A review	2019
Wanger, TC; Wielgoss, AC; Motzke, I; Clough, Y; Brook, BW; Sodhi, NS; Tscharntke, T	Endemic predators, invasive prey and native diversity	2011
Ward, D; Beggs, J	Coexistence, habitat patterns and the assembly is of ant communities in the Yasawa islands, Fiji	2007
Warren, RJ; Mathew, A; Reed, K; Bayba, S; Krupp, K; Spiering, DJ	Myrmica rubra microhabitat selection and putative ecological impact	2019
Wauters, Nina; Dekoninck, Wouter; Fournier, Denis	Introduction history and genetic diversity of the invasive ant Solenopsis geminata in the Galapagos Islands	2018
Wickings, K; Ruberson, JR	The red imported fire ant, Solenopsis invicta, modifies predation at the soil surface and in cotton foliage	2016
Wickings, KG; Ruberson, J	Impact of the Red Imported Fire Ant (Hymenoptera: Formicidae) on Epigeic Arthropods of Cotton Agroecosystems	2011
Wittman, SE	Impacts of invasive ants on native ant communities (Hymenoptera: Formicidae)	2014
Wojcik, Daniel P.; Allen, Craig R.; Brenner, Richard J.; Forys, Elizabeth A.; Jouvenaz, Donald P.; Lutz, R. Scott	Red imported fire ants: Impact on biodiversity	2001
Wong, MKL; Guenard, B; Lewis, OT	The cryptic impacts of invasion: functional homogenization of tropical ant communities by invasive fire ants	2020
Yoo, HJS; Kizner, MC; Holway, DA	Ecological effects of multi-species, ant-hemipteran mutualisms in citrus	2013
Zettler, JA; Taylor, MD; Allen, CR; Spira, TP	Consequences of forest clear-cuts for native and nonindigenous ants (Hymenoptera : Formicidae)	2004
Zhang, S; Zhang, YX; Ma, KM	Disruption of Ant-Aphid Mutualism in Canopy Enhances the Abundance of Beetles on the Forest Floor	2012
Arnan, Xavier; Angulo, Elena; Boulay, Raphael; Molowny-Horas, Roberto; Cerda, Xim; Retana, Javier	Introduced ant species occupy empty climatic niches in Europe	2021
Couper, Lisa I; Sanders, Nathan J; Heller, Nicole E; Gordon, Deborah M	Multi-year drought exacerbates long-term effects of climate on an invasive ant species	2021
Devenish, Adam J. M.; Newton, Rosemary J.; Bridle, Jon R.; Gomez, Crisanto; Midgley, Jeremy J.; Sumner, Seirian	Contrasting responses of native ant communities to invasion by an ant invader, Linepithema humile	2021
Epperson, Deborah M.; Allen, Craig R.; Hogan, Katharine F. E.	Red Imported Fire Ants Reduce Invertebrate Abundance, Richness, and Diversity in Gopher Tortoise Burrows	2021
Gruber, Monica A. M.; Janssen-May, Sharon; Santoro, Davide; Cooling, Meghan; Wylie, Ross	Predicting socio-economic and biodiversity impacts of invasive species: Red Imported Fire Ant in the developing western Pacific	2021
Pietrek, Alejandro G.; Goheen, Jacob R.; Riginos, Corinna; Maiyo, Nelly J.; Palmer, Todd M.	Density dependence and the spread of invasive big-headed ants (Pheidole megacephala) in an East African savanna	2021
Reihart, Ryan W.; Angelos, Kiersten P.; Gawkins, Kaitlin M.; Hurst, Shania E.; Montelongo, Denise C.; Laws, Angela N.; Pennings, Steven C.; Prather, Chelse M.	Crazy ants craving calcium: macronutrients and micronutrients can limit and stress an invaded grassland brown food web	2021
Roeder, Karl A.; Penuela Useche, Viviana; Levey, Douglas J.; Resasco, Julian	Testing effects of invasive fire ants and disturbance on ant communities of the longleaf pine ecosystem	2021
Wong, Mark K. L.; Tsang, Toby P. N.; Lewis, Owen T.; Guenard, Benoit	Trait-similarity and trait-hierarchy jointly determine fine-scale spatial associations of resident and invasive ant species	2021
Cordonnier, Marion; Blight, Olivier; Angulo, Elena; Courchamp, Franck	The Native Ant Lasius niger Can Limit the Access to Resources of the Invasive Argentine Ant	2020
Lessard, Jean-Philippe; Stuble, Katharine L.; Sanders, Nathan J.	Do Dominant Ants Affect Secondary Productivity, Behavior and Diversity in a Guild of Woodland Ants?	2020
Menke, Sean B.; Holway, David A.	Historical resurvey indicates no decline in Argentine ant site occupancy in coastal southern California	2020
Probert, Anna F.; Ward, Darren F.; Beggs, Jacqueline R.; Allison-Maxwell, Willow; Stanley, Margaret C.	Invasion patterns of non-native ants in natural ecosystems in warm, temperate New Zealand	2020
Castro-Cobo, Sara; Carpintero, Soledad; Reyes-Lopez, Joaquin L.; Sergio, Fabrizio; Angulo, Elena	Humans and scavenging raptors facilitate Argentine ant invasion in Donana National Park: no counter-effect of biotic resistance	2019
Devenish, Adam J. M.; Gomez, Crisanto; Bridle, Jon R.; Newton, Rosemary J.; Sumner, Seirian	Invasive ants take and squander native seeds: implications for native plant communities	2019
Freedman, Micah G.; Miller, Ross H.; Rogers, Haldre S.	Landscape-level bird loss increases the prevalence of honeydew-producing insects and non-native ants	2018
Gammans, Nicola; Drummond, Frank; Groden, Eleanor	Impacts of the Invasive European Red Ant (Myrmica rubra (L): Hymenoptera; Formicidae) on a Myrmecochorous System in the Northeastern United States	2018
Gasc, A.; Anso, J.; Sueur, J.; Jourdan, H.; Desutter-Grandcolas, L.	Cricket calling communities as an indicator of the invasive ant Wasmannia auropunctata in an insular biodiversity hotspot	2018
Kouakou, Lombart M. Maurice; Dekoninck, Wouter; Kone, Mouhamadou; Delsinne, Thibaut; Yeo, Kolo; Ouattara, Kaly; Konate, Souleymane	Diversity and distribution of introduced and potentially invasive ant species from the three main ecoregions of Cote d'Ivoire (West Africa)	2018
Gifford, Matthew E.; Robinson, Christopher D.; Clay, Timothy A.	The influence of invasive fire ants on survival, space use, and patterns of natural selection in juvenile lizards	2017
Stahlschmidt, Z. R.; Mills, A. M.; Walman, R. M.	Dynamics influencing refuge use by vertebrate communities on the coastal plain-from seasonality to fire ants	2017
Berville, Laurence; Renucci, Marielle; Vidal, Patrick; Provost, Erick	MYRMECOLOGICAL POPULATION AND EVALUATION OF THE INVASION OF HUMIL LINEPITHEMA ON THE MARSEILLE ISLANDS (BOUCHES-DU-RHONE, FRANCE)	2016
Castellanos, Adrian A.; Medeiros, Matthew C. I.; Hamer, Gabriel L.; Morrow, Michael E.; Eubanks, Micky D.; Teel, Pete D.; Hamer, Sarah A.; Light, Jessica E.	Decreased small mammal and on-host tick abundance in association with invasive red imported fire ants (Solenopsis invicta)	2016
Ho, Han-Chih; Yang, Shih-Tsai; Wu, Wen-Jer; Yang, Ching-Cheng	The Effect of Carbohydrate Components in Hemipteran Honeydew on Invasiveness of the Yellow Crazy Ant (Anoplolepis gracilipes) (Hymenoptera: Formicidae)	2016
Thawley, Christopher J.; Langkilde, Tracy	Invasive Fire Ant (Solenopsis invicta) Predation of Eastern Fence Lizard (Sceloporus undulatus) Eggs	2016
Wauters, Nina; Dekoninck, Wouter; Hendrickx, Frederik; Herrera, Henri W.; Fournier, Denis	Habitat association and coexistence of endemic and introduced ant species in the Galapagos Islands	2016
Garnas, Jeffrey; Groden, Eleanor; Drummond, Francis A.	Mechanisms of Competitive Displacement of Native Ant Fauna by Invading Myrmica rubra (Hymenoptera: Formicidae) Populations	2014
Gordon, Deborah M.; Heller, Nicole E.	The invasive Argentine ant Linepithema humile (Hymenoptera: Formicidae) in Northern California reserves: from foraging behavior to local spread	2014
Kelly, L.; Sellers, J.	Abundance and Distribution of the Invasive Ant, Solenopsis invicta (Hymenoptera: Formicidae), in Cypress Savannas of North Carolina	2014
Resasco, Julian; Haddad, Nick M.; Orrock, John L.; Shoemaker, DeWayne; Brudvig, Tars A.; Damschen, Ellen I.; Tewksbury, Joshua J.; Levey, Douglas J.	Landscape corridors can increase invasion by an exotic species and reduce diversity of native species	2014
Stork, Nigel E.; Kitching, R. L.; Davis, N. E.; Abbott, K. L.	The impact of aerial baiting for control of the yellow crazy ant, Anoplolepis gracilipes, on canopy-dwelling arthropods and selected vertebrates on Christmas Island (Indian Ocean)	2014
Berman, Maia; Andersen, Alan N.; Hely, Christelle; Gaucherel, Cedric	Overview of the Distribution, Habitat Association and Impact of Exotic Ants on Native Ant Communities in New Caledonia	2013
Godley, J. Steve; Moler, Paul E.	POPULATION DECLINES OF EASTERN INDIGO SNAKES (DRYMARCHON COUPERI) OVER THREE DECADES IN THE GULF HAMMOCK WILDLIFE MANAGEMENT AREA, FLORIDA, USA	2013
McGrannachan, C. M.; Lester, P. J.	Temperature and starvation effects on food exploitation by Argentine ants and native ants in New Zealand	2013
Cerda, Xim; Angulo, Elena; Caut, Stephane; Courchamp, Franck	Ant community structure on a small Pacific island: only one native species living with the invaders	2012
Cumberland, Margaret S.; Kirkman, L. Katherine	The effects of disturbance on the red imported fire ant (Solenopsis invicta) and the native ant community	2012
Gaigher, R.; Samways, M. J.; Jolliffe, K. G.; Jolliffe, S.	Precision control of an invasive ant on an ecologically sensitive tropical island: a principle with wide applicability	2012
Ligon, Russell A.; Siefferman, Lynn; Hill, Geoffrey E.	Invasive Ants Alter Foraging and Parental Behaviors of a Native Bird	2012
Lu, Yong-yue; Wu, Bi-qiu; Xu, Yi-juan; Zeng, Ling	Effects of Red Imported Fire Ants (Solenopsis invicta) on the Species Structure of Ant Communities in South China	2012
Sakamoto, Hironori; Mitsuhashi, Wataru	Potential use of reproductive manipulators to control invasive alien ants	2012
Arndt, Erik; Grunert, Harald; Schuler, Juergen	Influence of Inundation pattern on the Epigaean Ant fauna in a European Floodplain forest complex (Hymenoptera: Formicidae)	2011
Bruna, Emilio M.; Izzo, Thiago J.; Inouye, Brian D.; Uriarte, Maria; Vasconcelos, Heraldo L.	Asymmetric Dispersal and Colonization Success of Amazonian Plant-Ants Queens	2011
Gaigher, R.; Samways, M. J.; Henwood, J.; Jolliffe, K.	Impact of a mutualism between an invasive ant and honeydew-producing insects on a functionally important tree on a tropical island	2011
Green, Peter T.; O'Dowd, Dennis J.; Abbott, Kirsti L.; Jeffery, Mick; Retallick, Kent; Mac Nally, Ralph	Invasional meltdown: Invader-invader mutualism facilitates a secondary invasion	2011
Plentovich, Sheldon; Eijzenga, Jakob; Eijzenga, Heather; Smith, David	Indirect effects of ant eradication efforts on offshore islets in the Hawaiian Archipelago	2011
Stuble, Katharine L.; Kirkman, L. Katherine; Carroll, C. Ronald; Sanders, Nathan J.	Relative Effects of Disturbance on Red Imported Fire Ants and Native Ant Species in a Longleaf Pine Ecosystem	2011
Krushelnycky, Paul D.; Gillespie, Rosemary G.	Correlates of vulnerability among arthropod species threatened by invasive ants	2010
Langkilde, Tracy; Freidenfelds, Nicole A.	Consequences of envenomation: red imported fire ants have delayed effects on survival but not growth of native fence lizards	2010
Plentovich, Sheldon; Swenson, Chris; Reimer, Neil; Richardson, Mike; Garon, Norman	The effects of hydramethylnon on the tropical fire ant, Solenopsis geminata (Hymenoptera: Formicidae), and non-target arthropods on Spit Island, Midway Atoll, Hawaii	2010
Pons, Pere; Maria Bas, Josep; Estany-Tigerstroem, David	Coping with invasive alien species: the Argentine ant and the insectivorous bird assemblage of Mediterranean oak forests	2010
Pryke, J. S.; Samways, M. J.	Significant variables for the conservation of mountain invertebrates	2010
Callan, Shae K.; Majer, Jonathan D.	Impacts of an incursion of African Big-headed Ants, Pheidole megacephala (Fabricius), in urban bushland in Perth, Western Australia	2009
Cameron, Guy N.; Williams, Jan M.; Kruchek, Beth L.	SEASONAL DYNAMICS OF SMALL MAMMALS AND VEGETATION IN A GULF CORDGRASS COMMUNITY	2009
Grover, Crystal D.; Dayton, Kathleen C.; Menke, Sean B.; Holway, David A.	Effects of aphids on foliar foraging by Argentine ants and the resulting effects on other arthropods	2008
Heller, Nicole E.; Sanders, Nathan J.; Shors, Jessica Wade; Gordon, Deborah M.	Rainfall facilitates the spread, and time alters the impact, of the invasive Argentine ant	2008
Lach, Lori; Thomas, Melissa L.	Invasive ants in Australia: documented and potential ecological consequences	2008
Nygard, Julie P.; Sanders, Nathan J.; Connor, Edward F.	The effects of the invasive Argentine ant (Linepithema humile) and the native ant Prenolepis imparis on the structure of insect herbivore communities on willow trees (Salix lasiolepis)	2008
Ward, Darren	Ecological partitioning and invasive ants (Hymenoptera : Formicidae) in a tropical rain forest ant community from Fiji	2008
Wu Bi-qiu; Lu Yong-yue; Zeng Ling; Liang Guang-wen	Influences of Solenopsis invicta Buren invasion on the native ant communities in different habitats in Guangdong	2008
Dunham, Amy E.; Mikheyev, Alexander S.	Invasive ants alter invertebrate communities and ecosystem processes in an African rainforest	2007
Rowles, Alexei D.; O'Dowd, Dennis J.	Interference competition by Argentine ants displaces native ants: implications for biotic resistance to invasion	2007
MacGown, Joe A.; Brown, Richard L.	Observations on the high diversity of native ant species coexisting with imported fire ants at a microspatial scale in Mississippi	2006
Hooper-Bui, LM; Pranschke, AM	Effect of fipronil and bifenthrin treatment zones on Solenopsis invicta Buren and other ant activity around Eastern Bluebird, Sialia sialis L, nest boxes	2005
Oliveras, J; Bas, JM; Casellas, D; Gomez, C	Numerical dominance of the Argentine ant vs native ants and consequences on soil resource searching in Mediterranean cork-oak forests (Hymenoptera : Formicidae)	2005
Marquess, Jake R.; Anderson, James B.	The effect on native ant biodiversity in northern Mississippi by the black imported fire ant (Solenopsis richteri)	2004
Storz, SR; Tschinkel, WR	Distribution, spread, and ecological associations of the introduced ant Pheidole obscurithorax in the southeastern United States	2004
Morrison, LW; Porter, SD	Positive association between densities of the red imported fire ant, Solenopsis invicta (Hymenoptera : Formicidae), and generalized ant and arthropod diversity	2003
Jourdan, H; Sadlier, RA; Bauer, AM	Little fire ant invasion (Wasmannia auropunctata) as a threat to New Caledonian lizards: Evidences from a sclerophyll forest (Hymenoptera : Formicidae)	2001
Gotelli, NJ; Arnett, AE	Biogeographic effects of red fire ant invasion	2000
Meegan, RP; O'Keefe, ST; Coulson, RN; Vinson, SB	The distribution and interaction of red imported fire ants and native ants across ecotones in a post oak savanna	2000
MEIER, RE	COEXISTING PATTERNS AND FORAGING BEHAVIOR OF INTRODUCED AND NATIVE ANTS (HYMENOPTERA-FORMICIDAE) IN THE GALAPAGOS-ISLANDS (ECUADOR)	1994
ZENNERPOLANIA, I	IMPACT OF PARATRECHINA-FULVA ON OTHER ANT SPECIES	1994
VINSON, SB	EFFECT OF THE RED IMPORTED FIRE ANT (HYMENOPTERA, FORMICIDAE) ON A SMALL PLANT-DECOMPOSING ARTHROPOD COMMUNITY	1991
PORTER, SD; VANEIMEREN, B; GILBERT, LE	INVASION OF RED IMPORTED FIRE ANTS (HYMENOPTERA, FORMICIDAE) - MICROGEOGRAPHY OF COMPETITIVE REPLACEMENT	1988
STERLING, WL; JONES, D; DEAN, DA	FAILURE OF THE RED IMPORTED FIRE ANT (SOLENOPSIS-INVICTA BUREN, FORMICIDAE-HYMENOPTERA) TO REDUCE ENTOMOPHAGOUS INSECT AND SPIDER ABUNDANCE IN A COTTON AGROECOSYSTEM	1979
Sunamura, Eiriki; Terayama, Mamoru; Fujimaki, Ryota; Ono, Takashi; Buczkowski, Grzegorz; Eguchi, Katsuyuki	Development of an effective hydrogel bait and an assessment of community-wide management targeting the invasive white-footed ant, Technomyrmex brunneus	2022
Lach, Lori; Case, Dylan; Yeeles, Peter; Hoskin, Conrad J.	Invasive ants reduce abundance of small rainforest skinks	2022
Siddiqui, Junaid Ali; Bamisile, Bamisope Steve; Khan, Muhammad Musa; Islam, Waqar; Hafeez, Muhammad; Bodlah, Imran; Xu, Yijuan	Impact of invasive ant species on native fauna across similar habitats under global environmental changes	2021
Morehart, Morgan A.; Gitzen, Robert A.; Terhune, Theron M., II; Lepczyk, Christopher A.; Sisson, D. Clay	Using the red-imported fire ant to study invasive species removal and reinvasion	2022
Wendt, Clara Frasconi; Nunes, Alice; Dias, Sara Lobo; Verble, Robin; Branquinho, Cristina; Boieiro, Mario	Seed removal decrease by invasive Argentine ants in a high Nature Value farmland	2022
Neumann, Kevin; Pinter-Wollman, Noa	The effect of resource availability on interspecific competition between a native and an invasive ant	2022
Schmid, Ryan B.; Lundgren, Jonathan G.	Red imported fire ant, Solenopsis invicta (Burden) (Hymenoptera: Formicidae), abundance and arthropod community diversity affected by pasture management	2022
Couper, Lisa I.; Sanders, Nathan J.; Heller, Nicole E.; Gordon, Deborah M.	Multiyear drought exacerbates long-term effects of climate on an invasive ant species	2021
Turner, Kelsey L.; Conner, L. Mike; Beasley, James C.	Effects of red imported fire ant (Solenopsis invicta) control on carrion use by vertebrate scavengers	2021
Nie, Lei; Bamisile, Bamisope Steve; Li, Yuling; Ran, Hao; Wang, Suhang; Wang, Lei; Xu, Yijuan	Interspecific competition predicts the potential impact of little fire ant Wasmannia auropunctata (Roger) (Hymenoptera: Formicidae) invasion on resident ants in southern China.	2022
Zina, Vera; Fonseca, Andre; Duarte, Goncalo; Conde, Sofia; Fernandes, Maria Rosario; Ferreira, Maria Teresa; Franco, Jose Carlos	Ant Diversity Is Enhanced by Ecological Infrastructures in Agroecosystems: A Case Study in Irrigated Mediterranean Farmland	2022
Siddiqui, Junaid Ali; Zhang, Yuping; Luo, Yuanyuan; Bamisile, Bamisope Steve; Rehman, Naveed Ur; Islam, Waqar; Qasim, Muhammad; Jiang, Qiuying; Xu, Yijuan	Comprehensive Detoxification Mechanism Assessment of Red Imported Fire Ant (Solenopsis invicta) against Indoxacarb	2022
Lee, Chow-Yang; Yang, Chin-Cheng Scotty	Biology, Ecology, and Management of the Invasive Longlegged Ant, Anoplolepis gracilipes	2022
Hoffmann, Benjamin D.; Pettit, Magen	Towards precision ecology: Relationships of multiple sampling methods quantifying abundance for comparisons among studies	2022
Morehart, Morgan A.; Gitzen, Robert A.; Terhune, Theron M.; Lepczyk, Christopher A.; Sisson, D. Clay	Changes in native small mammal populations with removal of invasive ant	2021
Li, Shenlei; Cui, Can	The effect of bait air broadcasting by unmanned aerial vehicles on the ant community diversity	2023
Dawson, Wayne; Peyton, Jodey M.; Pescott, Oliver L.; Adriaens, Tim; Cottier-Cook, Elizabeth J.; Frohlich, Danielle S.; Key, Gillian; Malumphy, Chris; Martinou, Angeliki F.; Minchin, Dan; Moore, Niall; Rabitsch, Wolfgang; Rorke, Stephanie L.; Tricarico, Elena; Turvey, Katharine M. A.; Winfield, Ian J.; Barnes, David K. A.; Baum, Diane; Bensusan, Keith; Burton, Frederic J.; Carr, Peter; Convey, Pet…	Horizon scanning for potential invasive non-native species across the United Kingdom Overseas Territories	2022
Rajesh, T. P.; Manoj, K.; Prashanth Ballullaya, U.; Shibil, V. K.; Asha, G.; Varma, Sangeetha; Mohan, Prabitha; Sinu, Palatty Allesh	Urban tropical forest islets as hotspots of ants in general and invasive ants in particular	2022
Liang, Christina T.; Shiels, Aaron B.; Haines, William P.; Sandor, Manette E.; Aslan, Clare E.	Invasive predators affect community-wide pollinator visitation	2022
Wong, Mark K. L.; Lee, Roger H.; Leong, Chi-Man; Lewis, Owen T.; Guenard, Benoit	Trait-mediated competition drives an ant invasion and alters functional diversity	2022
Larrea, Dario D.; Dufek, Matias, I; Damborsky, Miryam P.	Terrestrial Ant Assemblages (Hymenoptera: Formicidae) in Protected Forests and Grasslands in Three Ecoregions of Corrientes Province, Argentina	2022
Gippet, Jerome M. W.; George, Lorena; Bertelsmeier, Cleo	Local coexistence of native and invasive ant species is associated with micro-spatial shifts in foraging activity	2022
Hood, Amelia S. C.; Aryawan, Anak Agung Ketut; Advento, Andreas D.; Suberkah, Wahyu R.; Ashton-Butt, Adham; Ps, Sudharto; Caliman, Jean-Pierre; Naim, Mohammad; Foster, William A.; Turner, Edgar C.	A whole-ecosystem method for experimentally suppressing ants on a small scale	2022
Martello, Felipe; Andriolli, Fernando Sarti; Medeiros, Hugo Reis; Barao, Thamilin; Ribeiro, Milton Cezar	Edge contrast modulates ant community responses to edge distance in agricultural landscapes	2022
Resasco, Julian; Burt, Melissa A.; Orrock, John L.; Haddad, Nick M.; Shoemaker, DeWayne; Levey, Douglas J.	Transient effects of corridors on polygyne fire ants over a decade	2022
Calcaterra, Luis A.; Chifflet, Lucila; Cuezzo, Fabiana; Sanchez-Restrepo, Andres F.	Diversity of ground-dwelling ants across three severely threatened South American subtropical forests: are diversity patterns influenced by spatial or climatic variables?	2022
Rakotomalala, Anjaharinony A. N. A.; Wurz, Annemarie; Grass, Ingo; Martin, Dominic A.; Osen, Kristina; Schwab, Dominik; Soazafy, Marie Rolande; Tscharntke, Teja; Raveloson Ravaomanarivo, Lala H.	Tropical land use drives endemic versus exotic ant communities in a global biodiversity hotspot	2021
Salata, Sebastian; Fisher, Brian L.	Taxonomic revision of the Pheidole megacephala species-group (Hymenoptera, Formicidae) from the Malagasy Region	2022

## Sheet: Filtered by abstract
Authors	Title	Year
Abbott, K. L.; Greaves, S. N. J.; Ritchie, P. A.; Lester, P. J.	Behaviourally and genetically distinct populations of an invasive ant provide insight into invasion history and impacts on a tropical ant community	2007
Achury, Rafael; Holway, David A; Suarez, Andrew V	Pervasive and persistent effects of ant invasion and fragmentation on native ant assemblages.	2020
Allen, CR; Birge, HE; Slater, J; Wiggers, E	The invasive ant, Solenopsis invicta, reduces herpetofauna richness and abundance	2017			These are the papers that have not been removed after screening the abstract
ALLEN, CR; LUTZ, RS; DEMARAIS, S	RED IMPORTED FIRE ANT IMPACTS ON NORTHERN BOBWHITE POPULATIONS	1995			The full-text will be read and excluded if the study violates the eligibility criteria.
Allen, CR; Lutz, RS; Lockley, T; Phillips, SA; Demarais, S	The non-indigenous ant, Solenopsis invicta, reduces loggerhead shrike and native insect abundance	2001			Reasons for exclusion are recorded in the disqualification sheet
Altfeld, L; Stiling, P	Effects of aphid-tending Argentine ants, nitrogen enrichment and early-season herbivory on insects hosted by a coastal shrub	2009			Data will be extracted and entered into the data sheet if the study is suitable for inclusion
Alvarez-Blanco, P; Caut, S; Cerda, X; Angulo, E	Native predators living in invaded areas: responses of terrestrial amphibian species to an Argentine ant invasion	2017
Berman, M; Andersen, AN; Ibanez, T	Invasive ants as back-seat drivers of native ant diversity decline in New Caledonia	2013		Articles removed after abstract screening:	227
Blight, O; Orgeas, J; Torre, F; Provost, E	Competitive dominance in the organisation of Mediterranean ant communities	2014		Cumulative total removed before searching full-text:	680
Calixto, Alejandro A.; Harris, Marvin K.; Knutson, Allen; Barr, Charles L.	Native ant responses to Solenopsis invicta Buren reduction using broadcast baits	2007		Articles remaining:	120
Carpintero, S; Reyes-Lopez, J; De Reyna, LA	Impact of Argentine ants (Linepithema humile) on an arboreal ant community in Donana National Park, Spain	2005
Centorame, M; Lancia, A; Mori, E; D'Eustacchio, D; Fanfani, A	COULD LINEPITHEMA HUMILE (HYMENOPTERA FORMICIDAE) INFLUENCE ANT COMMUNITY COMPOSITION? A PRELIMINARY STUDY IN A NATURAL AREA IN ITALY	2017
Chan, KH; Gu?nard, B	Ecological and socio-economic impacts of the red import fire ant, Solenopsis invicta (Hymenoptera: Formicidae), on urban agricultural ecosystems	2020
Christian, CE	Consequences of a biological invasion reveal the importance of mutualism for plant communities	2001
CLARK, DB; GUAYASAMIN, C; PAZMINO, O; DONOSO, C; DEVILLACIS, YP	THE TRAMP ANT WASMANNIA-AUROPUNCTATA - AUTECOLOGY AND EFFECTS ON ANT DIVERSITY AND DISTRIBUTION ON SANTA-CRUZ ISLAND, GALAPAGOS	1982
COLE, FR; MEDEIROS, AC; LOOPE, LL; ZUEHLKE, WW	EFFECTS OF THE ARGENTINE ANT ON ARTHROPOD FAUNA OF HAWAIIAN HIGH-ELEVATION SHRUBLAND	1992
Cook, JL	Conservation of biodiversity in an area impacted by the red imported fire ant, Solenopsis invicta (Hymenoptera : Formicidae)	2003
Cooling, M; Hartley, S; Sim, DA; Lester, PJ	The widespread collapse of an invasive species: Argentine ants (Linepithema humile) in New Zealand	2012
Cooling, M; Sim, DA; Lester, PJ	Density-Dependent Effects of an Invasive Ant on a Ground-Dwelling Arthropod Community	2015
Darracq, AK; Smith, LL; Oi, DH; Conner, LM; McCleery, RA	Invasive ants influence native lizard populations	2017
Davis, NE; O'Dowd, DJ; Green, PT; Mac Nally, R	Effects of an Alien Ant Invasion on Abundance, Behavior, and Reproductive Success of Endemic Island Birds	2008
DiGirolamo, LA; Fox, LR	The influence of abiotic factors and temporal variation on local invasion patterns of the Argentine ant (Linepithema humile)	2006
Drescher, J; Feldhaar, H; Bluthgen, N	Interspecific Aggression and Resource Monopolization of the Invasive Ant Anoplolepis gracilipes in Malaysian Borneo	2011
Dunham, AE; Mikheyev, AS	Influence of an invasive ant on grazing and detrital communities and nutrient fluxes in a tropical forest	2010
Epperson, DM; Allen, CR	Red Imported Fire Ant Impacts on Upland Arthropods in Southern Mississippi	2010
Estany-Tigerstrom, D; Bas, JM; Pons, P	Does Argentine ant invasion affect prey availability for foliage-gleaning birds?	2010
Ferris, DK; Killion, MJ; Ferris, KP; Grant, WE; Vinson, SB	Influence of relative abundance of red imported fire ants (Solenopsis invicta) on small mammal captures	1998
Gaigher, R; Samways, MJ; Van Noort, S	Saving a tropical ecosystem from a destructive ant-scale (Pheidole megacephala, Pulvinaria urbicola) mutualism with support from a diverse natural enemy assemblage	2013
Guenard, B; Dunn, RR	A New (Old), Invasive Ant in the Hardwood Forests of Eastern North America and Its Potentially Widespread Impacts	2010
Hanna, C; Naughton, I; Boser, C; Alarcon, R; Hung, KLJ; Holway, D	Floral visitation by the Argentine ant reduces bee visitation and plant seed set	2015
Heterick, B	The interaction between the coastal brown ant, Pheidole megacephala (Fabricius), and other invertebrate fauna of Mt Coot-tha (Brisbane, Australia)	1997
Hill, M; Holm, K; Vel, T; Shah, NJ; Matyot, P	Impact of the introduced yellow crazy ant Anoplolepis gracilipes on Bird Island, Seychelles	2003
Hoffmann, BD; Andersen, AN; Hill, GJE	Impact of an introduced ant on native rain forest invertebrates: Pheidole megacephala in monsoonal Australia	1999
Hoffmann, BD; Auina, S; Stanley, MC	Targeted Research to Improve Invasive Species Management: Yellow Crazy Ant Anoplolepis gracilipes in Samoa	2014
Hoffmann, BD; Parr, CL	An invasion revisited: the African big-headed ant (Pheidole megacephala) in northern Australia	2008
Hoffmann, Benjamin D.	Ecological restoration following the local eradication of an invasive ant in northern Australia	2010
Holway, DA; Suarez, AV	Homogenization of ant communities in mediterranean California: The effects of urbanization and invasion	2006
Human, KG; Gordon, DM	Effects of Argentine ants on invertebrate biodiversity in northern California	1997
Inoue, MN; Saito-Morooka, F; Suzuki, K; Nomura, T; Hayasaka, D; Kishimoto, T; Sugimaru, K; Sugiyama, T; Goka, K	Ecological impacts on native ant and ground-dwelling animal communities through Argentine ant (Linepithema humile) (Hymenoptera: Formicidae) management in Japan	2015
Jones, ME; Paine, TD	Associations between invasive eucalyptus psyllids and arthropod litter communities under tree canopies in southern California	2012
Kennedy, TA	Patterns of an invasion by Argentine ants (Linepithema humile) in a riparian corridor and its effects on ant diversity	1998
King, Joshua R.; Tschinkel, Walter R.	Experimental evidence that the introduced fire ant, Solenopsis invicta, does not competitively suppress co-occurring ants in a disturbed habitat	2006
King, JR; Porter, SD	Body size, colony size, abundance, and ecological impact of exotic ants in Florida's upland ecosystems	2007
King, JR; Tschinkel, WR	Experimental evidence for weak effects of fire ants in a naturally invaded pine-savanna ecosystem in north Florida	2013
King, JR; Tschinkel, WR	Experimental evidence that human impacts drive fire ant invasions and ecological change	2008
Krushelnycky, PD; Gillespie, RG	Sampling across space and time to validate natural experiments: an example with ant invasions in Hawaii	2010
Krushelnycky, PD; Gillespie, RG	Compositional and functional stability of arthropod communities in the face of ant invasions	2008
Laakkonen, J; Fisher, RN; Case, TJ	Effect of land cover, habitat fragmentation and ant colonies on the distribution and abundance of shrews in southern California	2001
Lach, L	Argentine ants displace floral arthropods in a biodiversity hotspot	2008
Lach, L	A mutualism with a native membracid facilitates pollinator displacement by Argentine ants	2007
Le Breton, J; Chazeau, J; Jourdan, H	Immediate impacts of invasion by Wasmannia auropunctata (Hymenoptera : Formicidae) on native litter ant fauna in a New Caledonian rainforest	2003
LeBrun, EG; Plowes, RM; Gilbert, LE	Imported fire ants near the edge of their range: disturbance and moisture determine prevalence and impact of an invasive social insect	2012
Lester, Philip J.; Tavite, Alapati	Long-legged ants, Anoplolepis gracilipes (Hymenoptera: Formicidae), have invaded Tokelau, changing composition and dynamics of ant and invertebrate communities	2004
Liebherr, JK; Krushelnycky, PD	Unfortunate encounters? Novel interactions of native Mecyclothorax, alien Trechus obtusus (Coleoptera : Carabidae), and Argentine ant (Linepithema humile, Hymenoptera : Formicidae) across a Hawaiian landscape	2007
Ludka, J; Levan, KE; Holway, DA	Infiltration of a facultative ant-plant mutualism by the introduced Argentine ant: effects on mutualist diversity and mutualism benefits	2015
Masse, PSM; Tindo, M; Kenne, M; Tadu, Z; Mony, R; Djieto-Lordon, C	Impact of the invasive ant Wasmannia auropunctata (Formicidae: Myrmicinae) on local ant diversity in southern Cameroon	2017
McNaught, MK; Wylie, FR; Harris, EJ; Alston, CL; Burwell, CJ; Jennings, C	Effect of Broadcast Baiting on Abundance Patterns of Red Imported Fire Ants (Hymenoptera: Formicidae) and Key Local Ant Genera at Long-Term Monitoring Sites in Brisbane, Australia	2014
McPhee, K; Garnas, J; Drummond, F; Groden, E	Homopterans and an Invasive Red Ant, Myrmica rubra (L.), in Maine	2012
Menke, SB; Ward, PS; Holway, DA	Long-term record of Argentine ant invasions reveals enduring ecological impacts	2018
Mezger, D; Pfeiffer, M	Influence of the arrival of Anoplolepis gracilipes (Hymenoptera: Formicidae) on the composition of an ant community in a clearing in Gunung Mulu National Park, Sarawak, Malaysia	2011
Milligan, PD; Prior, KM; Palmer, TM	An invasive ant reduces diversity but does not disrupt a key ecosystem function in an African savanna	2016
Monzo, C; Juan-Blasco, M; Pekar, S; Molla, O; Castanera, P; Urbaneja, A	Pre-adaptive shift of a native predator (Araneae, Zodariidae) to an abundant invasive ant species (Hymenoptera, Formicidae)	2013
MORRIS, JR; STEIGMAN, KL	EFFECTS OF POLYGYNE FIRE ANT INVASION ON NATIVE ANTS OF A BLACKLAND PRAIRIE IN TEXAS	1993
Morrow, ME; Chester, RE; Lehnen, SE; Drees, BM; Toepfer, JE	Indirect effects of red imported fire ants on Attwater's prairie-chicken brood survival	2015
Mothapo, NP; Wossler, TC	Patterns of floral resource use by two dominant ant species in a biodiversity hotspot	2017
Nagy, C; Tartally, A; Vilisics, F; Merkl, O; Szita, E; Szel, G; Podlussany, A; Redei, D; Csosz, S; Pozsgai, G; Orosz, A; Szovenyi, G; Marko, V	Effects of the invasive garden ant, Lasius neglectus VAN LOON, BOOMSMA & ANDRASFALVY, 1990 (Hymenoptera: Formicidae), on arthropod assemblages: pattern analyses in the type supercolony	2009
Narendra, A; Gibb, H; Ali, TM	Structure of ant assemblages in Western Ghats, India: role of habitat, disturbance and introduced species	2011
Naughton, I; Boser, C; Tsutsui, ND; Holway, DA	Direct evidence of native ant displacement by the Argentine ant in island ecosystems	2020
Naumann, K; Higgins, RJ	The European fire ant (Hymenoptera: Formicidae) as an invasive species: impact on local ant species and other epigaeic arthropods	2015
O'Dowd, DJ; Green, PT; Lake, PS	Invasional 'meltdown' on an oceanic island	2003
Ogura-Yamada, CS; Krushelnycky, PD	The effects of the invasive thief ant, Solenopsis papuana, on ground-dwelling invertebrates in mesic forests of Hawai'i	2020
Ohyama, Leo; King, Joshua R.; Gochnour, Benjamin M.	Changes in an invaded Florida ant (Hymenoptera: Formicidae) community over 25 years	2020
Oliveras, J; Bas, JM; Gomez, C	Reduction of the ant mandible gap range after biotic homogenization caused by an ant invasion (Hymenoptera : Formicidae)	2005
O'Loughlin, LS; Green, PT	Invader-invader mutualism influences land snail community composition and alters invasion success of alien species in tropical rainforest	2015
Palmer, Todd M.; Riginos, Corinna; Milligan, Patrick D.; Hays, Brandon R.; Pietrek, Alejandro G.; Maiyo, Nelly J.; Mutisya, Samuel; Gituku, Benard; Musila, Simon; Carpenter, Scott; Goheen, Jacob R.	Frenemy at the gate: Invasion by Pheidole megacephala facilitates a competitively subordinate plant ant in Kenya	2020
PORTER, SD; SAVIGNANO, DA	INVASION OF POLYGYNE FIRE ANTS DECIMATES NATIVE ANTS AND DISRUPTS ARTHROPOD COMMUNITY	1990
Roura-Pascual, N; Bas, JM; Hui, C	The spread of the Argentine ant: environmental determinants and impacts on native ant communities	2010
Rowles, AD; O'Dowd, DJ	Impacts of the invasive Argentine ant on native ants and other invertebrates in coastal scrub in south-eastern Australia	2009
Rowles, AD; Silverman, J	Argentine Ant Invasion Associated With Lob lolly Pines in the Southeastern United States: Minimal Impacts But Seasonally Sustained	2010
Sahli, HF; Krushelnycky, PD; Drake, DR; Taylor, AD	Patterns of Floral Visitation to Native Hawaiian Plants in Presence and Absence of Invasive Argentine Ants	2016
Sakamoto, Y; Hayashi, TI; Inoue, MN; Ohnishi, H; Kishimoto, T; Goka, K	Effects of Fipronil on Non-target Ants and Other Invertebrates in a Program for Eradication of the Argentine Ant, Linepithema humile	2019
Salyer, A; Bennett, GW; Buczkowski, GA	Odorous House Ants (Tapinoma sessile) as Back-Seat Drivers of Localized Ant Decline in Urban Habitats	2014
Sanders, NJ; Gotelli, NJ; Heller, NE; Gordon, DM	Community disassembly by an invasive species	2003
Sarty, M; Abbott, KL; Lester, PJ	Community level impacts of an ant invader and food mediated coexistence	2007
Schoeman, CS; Samways, MJ	Synergisms between alien trees and the Argentine ant on indigenous ant species in the Cape Floristic Region, South Africa	2011
Sirsi, Shashwat; Marsh, Madeleine J.; Forstner, Michael R. J.	Evaluating the effects of red imported fire ants (Solenopsis invicta) on juvenile Houston Toads (Bufo [=Anaxyrus] houstonensis) in Colorado County, TX	2020
Stahlschmidt, ZR; Walman, RM; Mills, AM	Red imported fire ants (Solenopsis invicta) and seasonality influence community refuge use	2018
Stanley, MC; Ward, DF	Impacts of Argentine ants on invertebrate communities with below-ground consequences	2012
STOKER, RL; GRANT, WE; VINSON, SB	SOLENOPSIS-INVICTA (HYMENOPTERA, FORMICIDAE) EFFECT ON INVERTEBRATE DECOMPOSERS OF CARRION IN CENTRAL TEXAS	1995
Stringer, LD; Lester, PJ	The ant community response to the arrival of Monomorium sydneyense Forel (Hymenoptera : Formicidae) at Sulphur Point, Tauranga, New Zealand	2008
Stuble, Katharine L.; Kirkman, L. Katherine; Carroll, C. Ronald	Patterns of abundance of fire ants and native ants in a native ecosystem	2009
Suarez, AV; Bolger, DT; Case, TJ	Effects of fragmentation and invasion on native ant communities in coastal southern California	1998
Todd, BD; Rothermel, BB; Reed, RN; Luhring, TM; Schlatter, K; Trenkamp, L; Gibbons, JW	Habitat alteration increases invasive fire ant abundance to the detriment of amphibians and reptiles	2008
Touyama, Y; Ihara, Y; Ito, F	Argentine ant infestation affects the abundance of the native myrmecophagic jumping spider Siler cupreus Simon in Japan	2008
Vanderwoude, C; de Bruyn, LAL; House, APN	Response of an open-forest ant community to invasion by the introduced ant, Pheidole megacephala	2000
Verble-Pearson, R; Pearson, S	European Fire Ant Presence Decreases Native Arboreal Insect Abundance in Acadia National Park, Maine, USA	2016
Vonshak, M; Dayan, T; Ionescu-Hirsh, A; Freidberg, A; Hefetz, A	The little fire ant Wasmannia auropunctata: a new invasive species in the Middle East and its impact on the local arthropod fauna	2010
Walker, Kendra L.	Impact of the little fire ant, Wasmannia auropunctata, on native forest ants in Gabon	2006
Walters, AC	Invasion of Argentine ants (Hymenoptera : Formicidae) in South Australia: Impacts on community composition and abundance of invertebrates in urban parklands	2006
Wanger, TC; Wielgoss, AC; Motzke, I; Clough, Y; Brook, BW; Sodhi, NS; Tscharntke, T	Endemic predators, invasive prey and native diversity	2011
Wickings, KG; Ruberson, J	Impact of the Red Imported Fire Ant (Hymenoptera: Formicidae) on Epigeic Arthropods of Cotton Agroecosystems	2011
Wong, MKL; Guenard, B; Lewis, OT	The cryptic impacts of invasion: functional homogenization of tropical ant communities by invasive fire ants	2020
Zhang, S; Zhang, YX; Ma, KM	Disruption of Ant-Aphid Mutualism in Canopy Enhances the Abundance of Beetles on the Forest Floor	2012
Devenish, Adam J. M.; Newton, Rosemary J.; Bridle, Jon R.; Gomez, Crisanto; Midgley, Jeremy J.; Sumner, Seirian	Contrasting responses of native ant communities to invasion by an ant invader, Linepithema humile	2021
Castro-Cobo, Sara; Carpintero, Soledad; Reyes-Lopez, Joaquin L.; Sergio, Fabrizio; Angulo, Elena	Humans and scavenging raptors facilitate Argentine ant invasion in Donana National Park: no counter-effect of biotic resistance	2019
Gasc, A.; Anso, J.; Sueur, J.; Jourdan, H.; Desutter-Grandcolas, L.	Cricket calling communities as an indicator of the invasive ant Wasmannia auropunctata in an insular biodiversity hotspot	2018
Castellanos, Adrian A.; Medeiros, Matthew C. I.; Hamer, Gabriel L.; Morrow, Michael E.; Eubanks, Micky D.; Teel, Pete D.; Hamer, Sarah A.; Light, Jessica E.	Decreased small mammal and on-host tick abundance in association with invasive red imported fire ants (Solenopsis invicta)	2016
Thawley, Christopher J.; Langkilde, Tracy	Invasive Fire Ant (Solenopsis invicta) Predation of Eastern Fence Lizard (Sceloporus undulatus) Eggs	2016
Stork, Nigel E.; Kitching, R. L.; Davis, N. E.; Abbott, K. L.	The impact of aerial baiting for control of the yellow crazy ant, Anoplolepis gracilipes, on canopy-dwelling arthropods and selected vertebrates on Christmas Island (Indian Ocean)	2014
Berman, Maia; Andersen, Alan N.; Hely, Christelle; Gaucherel, Cedric	Overview of the Distribution, Habitat Association and Impact of Exotic Ants on Native Ant Communities in New Caledonia	2013
Gaigher, R.; Samways, M. J.; Jolliffe, K. G.; Jolliffe, S.	Precision control of an invasive ant on an ecologically sensitive tropical island: a principle with wide applicability	2012
Plentovich, Sheldon; Swenson, Chris; Reimer, Neil; Richardson, Mike; Garon, Norman	The effects of hydramethylnon on the tropical fire ant, Solenopsis geminata (Hymenoptera: Formicidae), and non-target arthropods on Spit Island, Midway Atoll, Hawaii	2010
Nygard, Julie P.; Sanders, Nathan J.; Connor, Edward F.	The effects of the invasive Argentine ant (Linepithema humile) and the native ant Prenolepis imparis on the structure of insect herbivore communities on willow trees (Salix lasiolepis)	2008
Oliveras, J; Bas, JM; Casellas, D; Gomez, C	Numerical dominance of the Argentine ant vs native ants and consequences on soil resource searching in Mediterranean cork-oak forests (Hymenoptera : Formicidae)	2005
Jourdan, H; Sadlier, RA; Bauer, AM	Little fire ant invasion (Wasmannia auropunctata) as a threat to New Caledonian lizards: Evidences from a sclerophyll forest (Hymenoptera : Formicidae)	2001
Lach, Lori; Case, Dylan; Yeeles, Peter; Hoskin, Conrad J.	Invasive ants reduce abundance of small rainforest skinks	2022
Wendt, Clara Frasconi; Nunes, Alice; Dias, Sara Lobo; Verble, Robin; Branquinho, Cristina; Boieiro, Mario	Seed removal decrease by invasive Argentine ants in a high Nature Value farmland	2022
Morehart, Morgan A.; Gitzen, Robert A.; Terhune, Theron M.; Lepczyk, Christopher A.; Sisson, D. Clay	Changes in native small mammal populations with removal of invasive ant	2021
Li, Shenlei; Cui, Can	The effect of bait air broadcasting by unmanned aerial vehicles on the ant community diversity	2023
Liang, Christina T.; Shiels, Aaron B.; Haines, William P.; Sandor, Manette E.; Aslan, Clare E.	Invasive predators affect community-wide pollinator visitation	2022

## Sheet: Disqualification sheet
acc# assigned	Authors	Title	Reason for disqualification	Habitat, introduced species or no uninvaded sites?
acc003	Altfeld, L; Stiling, P	Effects of aphid-tending Argentine ants, nitrogen enrichment and early-season herbivory on insects hosted by a coastal shrub	Does no address research question: native community responses to invasion are not measured	n	This sheet includes some studies that have been excluded at the abstract screening stage as well as those at the full-text stage
acc006	Blight, O; Orgeas, J; Torre, F; Provost, E	Competitive dominance in the organisation of Mediterranean ant communities	No native abundance or richness measurements	n
acc007	Centorame, M; Lancia, A; Mori, E; D'Eustacchio, D; Fanfani, A	COULD LINEPITHEMA HUMILE (HYMENOPTERA FORMICIDAE) INFLUENCE ANT COMMUNITY COMPOSITION? A PRELIMINARY STUDY IN A NATURAL AREA IN ITALY	Study uses only a single transect of 80m (n=1). This single small transect was located on a mowed verge between a forested area and a river and thus is not reliable enough	n
acc009	Christian, CE	Consequences of a biological invasion reveal the importance of mutualism for plant communities	Does not address native responses to invasion	n	Full-text articles exlcuded:	74
acc010	CLARK, DB; GUAYASAMIN, C; PAZMINO, O; DONOSO, C; DEVILLACIS, YP	THE TRAMP ANT WASMANNIA-AUROPUNCTATA - AUTECOLOGY AND EFFECTS ON ANT DIVERSITY AND DISTRIBUTION ON SANTA-CRUZ ISLAND, GALAPAGOS	Does not use paired sites - any differences seen may be confounded by habitat type	n	Cumulative total excluded:	754
acc021	Gaigher, R; Samways, MJ; Van Noort, S	Saving a tropical ecosystem from a destructive ant-scale (Pheidole megacephala, Pulvinaria urbicola) mutualism with support from a diverse natural enemy assemblage	Study not investigating native communities in invaded vs uninvaded sites	n	Articles remaining:	46
acc024	Heterick, B	The interaction between the coastal brown ant, Pheidole megacephala (Fabricius), and other invertebrate fauna of Mt Coot-tha (Brisbane, Australia)	No mean or variance reported	n
acc031	Jones, ME; Paine, TD	Associations between invasive eucalyptus psyllids and arthropod litter communities under tree canopies in southern California	No reporting of mean or variance	n
acc032	Kennedy, TA	Patterns of an invasion by Argentine ants (Linepithema humile) in a riparian corridor and its effects on ant diversity	Too many different types of non paired sites in different habitats. Differences may be due to habitat variables instead of invasive ants	n
acc033	King, JR; Porter, SD	Body size, colony size, abundance, and ecological impact of exotic ants in Florida's upland ecosystems	Not using a paired site approach, and levels of invasion depend on level of disturbance	n
acc036	Krushelnycky, PD; Gillespie, RG	Sampling across space and time to validate natural experiments: an example with ant invasions in Hawaii	No variance reported on endemic species changes specifically - grouped non-native and endemic together	n
acc038	Laakkonen, J; Fisher, RN; Case, TJ	Effect of land cover, habitat fragmentation and ant colonies on the distribution and abundance of shrews in southern California	No mean or variance for trap successes are shown, but argentine ant presence apparently does affect shrew (N. crawfordi) abundance…	n
acc041	LeBrun, EG; Plowes, RM; Gilbert, LE	Imported fire ants near the edge of their range: disturbance and moisture determine prevalence and impact of an invasive social insect	No means or variance, no paired design	n
acc042	Liebherr, JK; Krushelnycky, PD	Unfortunate encounters? Novel interactions of native Mecyclothorax, alien Trechus obtusus (Coleoptera : Carabidae), and Argentine ant (Linepithema humile, Hymenoptera : Formicidae) across a Hawaiian landscape	too small a spatial scale	n
acc043	Ludka, J; Levan, KE; Holway, DA	Infiltration of a facultative ant-plant mutualism by the introduced Argentine ant: effects on mutualist diversity and mutualism benefits	only studied on cacti	n
acc052	Mothapo, NP; Wossler, TC	Patterns of floral resource use by two dominant ant species in a biodiversity hotspot	sites are not paired. They use different host plants as the sampling unit. Not comparable	n
acc053	Nagy, C; Tartally, A; Vilisics, F; Merkl, O; Szita, E; Szel, G; Podlussany, A; Redei, D; Csosz, S; Pozsgai, G; Orosz, A; Szovenyi, G; Marko, V	Effects of the invasive garden ant, Lasius neglectus VAN LOON, BOOMSMA & ANDRASFALVY, 1990 (Hymenoptera: Formicidae), on arthropod assemblages: pattern analyses in the type supercolony	DISQUALIFIED. No variance data and not possible to impute from other results	n
acc059	Oliveras, J; Bas, JM; Gomez, C	Reduction of the ant mandible gap range after biotic homogenization caused by an ant invasion (Hymenoptera : Formicidae)	does not show sampling design, abundances, variance, just presence/absence by site invasion status	n
acc061	Roura-Pascual, N; Bas, JM; Hui, C	The spread of the Argentine ant: environmental determinants and impacts on native ant communities	abundance data not given, no variance for species richness	n
acc067	Sanders, NJ; Gotelli, NJ; Heller, NE; Gordon, DM	Community disassembly by an invasive species	No species richness or abundance reported - only community composition/cooccurrences	n
acc069	Schoeman, CS; Samways, MJ	Synergisms between alien trees and the Argentine ant on indigenous ant species in the Cape Floristic Region, South Africa	No reporting of mean or variance of natives between uninvaded and invaded sites	n
acc072	Stringer, LD; Lester, PJ	The ant community response to the arrival of Monomorium sydneyense Forel (Hymenoptera : Formicidae) at Sulphur Point, Tauranga, New Zealand	Not invesitgating affect on native species (other than two native ants)	n
acc074	Todd, BD; Rothermel, BB; Reed, RN; Luhring, TM; Schlatter, K; Trenkamp, L; Gibbons, JW	Habitat alteration increases invasive fire ant abundance to the detriment of amphibians and reptiles	Not enough data. They only caught 38 individuals, don't report means/SD etc.	n
acc075	Touyama, Y; Ihara, Y; Ito, F	Argentine ant infestation affects the abundance of the native myrmecophagic jumping spider Siler cupreus Simon in Japan	Not community-level analysis. Paper looks solely at a ant-specialist jumping spider	n
acc076	Vanderwoude, C; de Bruyn, LAL; House, APN	Response of an open-forest ant community to invasion by the introduced ant, Pheidole megacephala	Only one invaded site	n
acc085	Achury, Rafael; Holway, David A; Suarez, Andrew V	Pervasive and persistent effects of ant invasion and fragmentation on native ant assemblages.	Not looking at invaded vs. uninvaded areas. Looks at same site 21 years apart.	n
acc087	Calixto, Alejandro A.; Harris, Marvin K.; Knutson, Allen; Barr, Charles L.	Native ant responses to Solenopsis invicta Buren reduction using broadcast baits	Not included because treatment was not close to eradication, despite significantly lower S. invicta abundance after baiting. Studies need to show eradication of focal invasive ant to be included	n
acc090	Cook, JL	Conservation of biodiversity in an area impacted by the red imported fire ant, Solenopsis invicta (Hymenoptera : Formicidae)	Only a single paired site	n
acc091	Hoffmann, Benjamin D.	Ecological restoration following the local eradication of an invasive ant in northern Australia	DISCOUNTED - This one's a bit weird - they sampled in two years, but one of which the invasive ants were eradicated (2008). In both years though, the sites incldue uninvaded sites. There is a clear difference in native ant abundance and richness following eradication still, so to remove this layer of complexity, I have used only data from 2006 - it is otherwise ambiguous what can be considered "u…	n
acc092	Human, KG; Gordon, DM	Effects of Argentine ants on invertebrate biodiversity in northern California	DISCOUNTED - no variance. Could generate variance by average species within a group but that seems inherently flawed	n
acc098	Palmer, Todd M.; Riginos, Corinna; Milligan, Patrick D.; Hays, Brandon R.; Pietrek, Alejandro G.; Maiyo, Nelly J.; Mutisya, Samuel; Gituku, Benard; Musila, Simon; Carpenter, Scott; Goheen, Jacob R.	Frenemy at the gate: Invasion by Pheidole megacephala facilitates a competitively subordinate plant ant in Kenya	Not a large community study. This looks at two native ants species on Acacia trees	n
acc104	Arnan, Xavier; Angulo, Elena; Boulay, Raphael; Molowny-Horas, Roberto; Cerda, Xim; Retana, Javier	Introduced ant species occupy empty climatic niches in Europe	Study not relevant to research question	n
acc108	Gruber, Monica A. M.; Janssen-May, Sharon; Santoro, Davide; Cooling, Meghan; Wylie, Ross	Predicting socio-economic and biodiversity impacts of invasive species: Red Imported Fire Ant in the developing western Pacific	Review article	n
acc109	Pietrek, Alejandro G.; Goheen, Jacob R.; Riginos, Corinna; Maiyo, Nelly J.; Palmer, Todd M.	Density dependence and the spread of invasive big-headed ants (Pheidole megacephala) in an East African savanna	Not looking at native species abundance/richness	n
acc110	Reihart, Ryan W.; Angelos, Kiersten P.; Gawkins, Kaitlin M.; Hurst, Shania E.; Montelongo, Denise C.; Laws, Angela N.; Pennings, Steven C.; Prather, Chelse M.	Crazy ants craving calcium: macronutrients and micronutrients can limit and stress an invaded grassland brown food web	Not looking at native species abundance/richness	n
acc112	Wong, Mark K. L.; Tsang, Toby P. N.; Lewis, Owen T.; Guenard, Benoit	Trait-similarity and trait-hierarchy jointly determine fine-scale spatial associations of resident and invasive ant species	Not looking at native species abundance/richness	n
acc113	Cordonnier, Marion; Blight, Olivier; Angulo, Elena; Courchamp, Franck	The Native Ant Lasius niger Can Limit the Access to Resources of the Invasive Argentine Ant	Not looking at native species abundance/richness	n
acc114	Lessard, Jean-Philippe; Stuble, Katharine L.; Sanders, Nathan J.	Do Dominant Ants Affect Secondary Productivity, Behavior and Diversity in a Guild of Woodland Ants?	Not looking at native species abundance/richness	n
acc115	Menke, Sean B.; Holway, David A.	Historical resurvey indicates no decline in Argentine ant site occupancy in coastal southern California	Not looking at native species abundance/richness	n
acc116	Probert, Anna F.; Ward, Darren F.; Beggs, Jacqueline R.; Allison-Maxwell, Willow; Stanley, Margaret C.	Invasion patterns of non-native ants in natural ecosystems in warm, temperate New Zealand	Looking at patterns of spread, not native diversity responses	n
acc118	Devenish, Adam J. M.; Gomez, Crisanto; Bridle, Jon R.; Newton, Rosemary J.; Sumner, Seirian	Invasive ants take and squander native seeds: implications for native plant communities	Looking at seed dispersal	n
acc119	Freedman, Micah G.; Miller, Ross H.; Rogers, Haldre S.	Landscape-level bird loss increases the prevalence of honeydew-producing insects and non-native ants	Does not look at effect of non-native ants. No uninvaded sites.	n
acc120	Gammans, Nicola; Drummond, Frank; Groden, Eleanor	Impacts of the Invasive European Red Ant (Myrmica rubra (L): Hymenoptera; Formicidae) on a Myrmecochorous System in the Northeastern United States	Looks only at seed dispersal	n
acc124	Stahlschmidt, Z. R.; Mills, A. M.; Walman, R. M.	Dynamics influencing refuge use by vertebrate communities on the coastal plain-from seasonality to fire ants	Conference presentation	n
acc125	Berville, Laurence; Renucci, Marielle; Vidal, Patrick; Provost, Erick	MYRMECOLOGICAL POPULATION AND EVALUATION OF THE INVASION OF HUMIL LINEPITHEMA ON THE MARSEILLE ISLANDS (BOUCHES-DU-RHONE, FRANCE)	French language	n
acc130	Garnas, Jeffrey; Groden, Eleanor; Drummond, Francis A.	Mechanisms of Competitive Displacement of Native Ant Fauna by Invading Myrmica rubra (Hymenoptera: Formicidae) Populations	Does not look at diversity metrics, only behavioural	n
acc131	Gordon, Deborah M.; Heller, Nicole E.	The invasive Argentine ant Linepithema humile (Hymenoptera: Formicidae) in Northern California reserves: from foraging behavior to local spread	A review article	n
acc135	Berman, Maia; Andersen, Alan N.; Hely, Christelle; Gaucherel, Cedric	Overview of the Distribution, Habitat Association and Impact of Exotic Ants on Native Ant Communities in New Caledonia	No data on native species richness or abundance and no indication of whether a site is invaded or not	n
acc137	McGrannachan, C. M.; Lester, P. J.	Temperature and starvation effects on food exploitation by Argentine ants and native ants in New Zealand	Lab study	n
acc141	Ligon, Russell A.; Siefferman, Lynn; Hill, Geoffrey E.	Invasive Ants Alter Foraging and Parental Behaviors of a Native Bird	Behavioural study	n
acc143	Sakamoto, Hironori; Mitsuhashi, Wataru	Potential use of reproductive manipulators to control invasive alien ants	Not looking at native species abundance/richness	n
acc144	Arndt, Erik; Grunert, Harald; Schuler, Juergen	Influence of Inundation pattern on the Epigaean Ant fauna in a European Floodplain forest complex (Hymenoptera: Formicidae)	Not looking at effect of invasive ants	n
acc145	Bruna, Emilio M.; Izzo, Thiago J.; Inouye, Brian D.; Uriarte, Maria; Vasconcelos, Heraldo L.	Asymmetric Dispersal and Colonization Success of Amazonian Plant-Ants Queens	Not looking at native species abundance/richness	n
acc146	Gaigher, R.; Samways, M. J.; Henwood, J.; Jolliffe, K.	Impact of a mutualism between an invasive ant and honeydew-producing insects on a functionally important tree on a tropical island	Looks at tree health but not native diversity	n
acc147	Green, Peter T.; O'Dowd, Dennis J.; Abbott, Kirsti L.; Jeffery, Mick; Retallick, Kent; Mac Nally, Ralph	Invasional meltdown: Invader-invader mutualism facilitates a secondary invasion	Not looking at native species abundance/richness	n
acc149	Stuble, Katharine L.; Kirkman, L. Katherine; Carroll, C. Ronald; Sanders, Nathan J.	Relative Effects of Disturbance on Red Imported Fire Ants and Native Ant Species in a Longleaf Pine Ecosystem	Not looking at native species abundance/richness	n
acc151	Langkilde, Tracy; Freidenfelds, Nicole A.	Consequences of envenomation: red imported fire ants have delayed effects on survival but not growth of native fence lizards	Not looking at native species abundance/richness	n
acc153	Pons, Pere; Maria Bas, Josep; Estany-Tigerstroem, David	Coping with invasive alien species: the Argentine ant and the insectivorous bird assemblage of Mediterranean oak forests	Does not look at abundance or diversity	n
acc154	Pryke, J. S.; Samways, M. J.	Significant variables for the conservation of mountain invertebrates	Not looking at native species abundance/richness	n
acc156	Cameron, Guy N.; Williams, Jan M.; Kruchek, Beth L.	SEASONAL DYNAMICS OF SMALL MAMMALS AND VEGETATION IN A GULF CORDGRASS COMMUNITY	Not investigating invasive ants	n
acc159	Lach, Lori; Thomas, Melissa L.	Invasive ants in Australia: documented and potential ecological consequences	Review article	n
acc160	Nygard, Julie P.; Sanders, Nathan J.; Connor, Edward F.	The effects of the invasive Argentine ant (Linepithema humile) and the native ant Prenolepis imparis on the structure of insect herbivore communities on willow trees (Salix lasiolepis)	Odd community analysis - not sure how to analyse or what the treatment groups mean	n
acc163	Dunham, Amy E.; Mikheyev, Alexander S.	Invasive ants alter invertebrate communities and ecosystem processes in an African rainforest	Conference presentation	n
acc164	Rowles, Alexei D.; O'Dowd, Dennis J.	Interference competition by Argentine ants displaces native ants: implications for biotic resistance to invasion	Laboratory study	n
acc166	Hooper-Bui, LM; Pranschke, AM	Effect of fipronil and bifenthrin treatment zones on Solenopsis invicta Buren and other ant activity around Eastern Bluebird, Sialia sialis L, nest boxes	Not looking at native species abundance/richness	n
acc168	Marquess, Jake R.; Anderson, James B.	The effect on native ant biodiversity in northern Mississippi by the black imported fire ant (Solenopsis richteri)	Conference presentation	n
acc169	Storz, SR; Tschinkel, WR	Distribution, spread, and ecological associations of the introduced ant Pheidole obscurithorax in the southeastern United States	Not looking at native species abundance/richness	n
acc172	Gotelli, NJ; Arnett, AE	Biogeographic effects of red fire ant invasion	Sites not paired	n
acc174	MEIER, RE	COEXISTING PATTERNS AND FORAGING BEHAVIOR OF INTRODUCED AND NATIVE ANTS (HYMENOPTERA-FORMICIDAE) IN THE GALAPAGOS-ISLANDS (ECUADOR)	Conference presentation	n
acc176	VINSON, SB	EFFECT OF THE RED IMPORTED FIRE ANT (HYMENOPTERA, FORMICIDAE) ON A SMALL PLANT-DECOMPOSING ARTHROPOD COMMUNITY	Laboratory study	n
acc177	PORTER, SD; VANEIMEREN, B; GILBERT, LE	INVASION OF RED IMPORTED FIRE ANTS (HYMENOPTERA, FORMICIDAE) - MICROGEOGRAPHY OF COMPETITIVE REPLACEMENT	Single species case-study	n
acc182	Li, Shenlei; Cui, Can	The effect of bait air broadcasting by unmanned aerial vehicles on the ant community diversity	Not relevant - looking at UAV baiting efficiency. No uninvaded sites	n
acc020	Ferris, DK; Killion, MJ; Ferris, KP; Grant, WE; Vinson, SB	Influence of relative abundance of red imported fire ants (Solenopsis invicta) on small mammal captures	No uninvaded areas measured	y
acc025	Hill, M; Holm, K; Vel, T; Shah, NJ; Matyot, P	Impact of the introduced yellow crazy ant Anoplolepis gracilipes on Bird Island, Seychelles	Uninvaded sites are actually invaded but ants here are in a lower density. Disqualify because results may still be affected by reported density of invasive ants	y
acc034	King, JR; Tschinkel, WR	Experimental evidence for weak effects of fire ants in a naturally invaded pine-savanna ecosystem in north Florida	No uninvaded sites.	y
acc035	King, JR; Tschinkel, WR	Experimental evidence that human impacts drive fire ant invasions and ecological change	No uninvaded sites.	y
acc070	Stahlschmidt, ZR; Walman, RM; Mills, AM	Red imported fire ants (Solenopsis invicta) and seasonality influence community refuge use	DISCOUNTED - invasives still present in treated plots. Occupancy values based on % of times each refuge was surveyed	y
acc083	Zhang, S; Zhang, YX; Ma, KM	Disruption of Ant-Aphid Mutualism in Canopy Enhances the Abundance of Beetles on the Forest Floor	not properly eradicated! Treatment plots still have significant numbers of ants	y
acc100	Sirsi, Shashwat; Marsh, Madeleine J.; Forstner, Michael R. J.	Evaluating the effects of red imported fire ants (Solenopsis invicta) on juvenile Houston Toads (Bufo [=Anaxyrus] houstonensis) in Colorado County, TX	Sites are vaguely defined, and invasive ant is not properly eradicated	y
acc102	Stuble, Katharine L.; Kirkman, L. Katherine; Carroll, C. Ronald	Patterns of abundance of fire ants and native ants in a native ecosystem	No uninvaded sites	y
acc105	Couper, Lisa I; Sanders, Nathan J; Heller, Nicole E; Gordon, Deborah M	Multi-year drought exacerbates long-term effects of climate on an invasive ant species	Study has no uninvaded sites	y
acc107	Epperson, Deborah M.; Allen, Craig R.; Hogan, Katharine F. E.	Red Imported Fire Ants Reduce Invertebrate Abundance, Richness, and Diversity in Gopher Tortoise Burrows	Inadequate eradication. Fire ants still present in numbers of >5 per treated site	y
acc111	Roeder, Karl A.; Penuela Useche, Viviana; Levey, Douglas J.; Resasco, Julian	Testing effects of invasive fire ants and disturbance on ant communities of the longleaf pine ecosystem	No uninvaded sites	y
acc123	Gifford, Matthew E.; Robinson, Christopher D.; Clay, Timothy A.	The influence of invasive fire ants on survival, space use, and patterns of natural selection in juvenile lizards	No uninvaded sites	y
acc126	Castellanos, Adrian A.; Medeiros, Matthew C. I.; Hamer, Gabriel L.; Morrow, Michael E.; Eubanks, Micky D.; Teel, Pete D.; Hamer, Sarah A.; Light, Jessica E.	Decreased small mammal and on-host tick abundance in association with invasive red imported fire ants (Solenopsis invicta)	No uninvaded sites	y
acc127	Ho, Han-Chih; Yang, Shih-Tsai; Wu, Wen-Jer; Yang, Ching-Cheng	The Effect of Carbohydrate Components in Hemipteran Honeydew on Invasiveness of the Yellow Crazy Ant (Anoplolepis gracilipes) (Hymenoptera: Formicidae)	No uninvaded sites	y
acc129	Wauters, Nina; Dekoninck, Wouter; Hendrickx, Frederik; Herrera, Henri W.; Fournier, Denis	Habitat association and coexistence of endemic and introduced ant species in the Galapagos Islands	No uninvaded sites	y
acc132	Kelly, L.; Sellers, J.	Abundance and Distribution of the Invasive Ant, Solenopsis invicta (Hymenoptera: Formicidae), in Cypress Savannas of North Carolina	Does not look at effect of non-native ants. No uninvaded sites.	y
acc133	Resasco, Julian; Haddad, Nick M.; Orrock, John L.; Shoemaker, DeWayne; Brudvig, Tars A.; Damschen, Ellen I.; Tewksbury, Joshua J.; Levey, Douglas J.	Landscape corridors can increase invasion by an exotic species and reduce diversity of native species	No uninvaded sites	y
acc138	Cerda, Xim; Angulo, Elena; Caut, Stephane; Courchamp, Franck	Ant community structure on a small Pacific island: only one native species living with the invaders	No uninvaded sites	y
acc139	Cumberland, Margaret S.; Kirkman, L. Katherine	The effects of disturbance on the red imported fire ant (Solenopsis invicta) and the native ant community	No uninvaded sites	y
acc148	Plentovich, Sheldon; Eijzenga, Jakob; Eijzenga, Heather; Smith, David	Indirect effects of ant eradication efforts on offshore islets in the Hawaiian Archipelago	Does not control for other introduced species	y
acc150	Krushelnycky, Paul D.; Gillespie, Rosemary G.	Correlates of vulnerability among arthropod species threatened by invasive ants	No uninvaded sites	y
acc158	Heller, Nicole E.; Sanders, Nathan J.; Shors, Jessica Wade; Gordon, Deborah M.	Rainfall facilitates the spread, and time alters the impact, of the invasive Argentine ant	No uninvaded plots	y
acc161	Ward, Darren	Ecological partitioning and invasive ants (Hymenoptera : Formicidae) in a tropical rain forest ant community from Fiji	No uninvaded sites	y
acc165	MacGown, Joe A.; Brown, Richard L.	Observations on the high diversity of native ant species coexisting with imported fire ants at a microspatial scale in Mississippi	No uninvaded sites	y
acc170	Morrison, LW; Porter, SD	Positive association between densities of the red imported fire ant, Solenopsis invicta (Hymenoptera : Formicidae), and generalized ant and arthropod diversity	No uninvaded sites	y
acc173	Meegan, RP; O'Keefe, ST; Coulson, RN; Vinson, SB	The distribution and interaction of red imported fire ants and native ants across ecotones in a post oak savanna	No uninvaded sites	y
acc008	Chan, KH; Gu?nard, B	Ecological and socio-economic impacts of the red import fire ant, Solenopsis invicta (Hymenoptera: Formicidae), on urban agricultural ecosystems	Study was conducted on heavily disturbed (agricultural) lands	Y
acc012	Cooling, M; Sim, DA; Lester, PJ	Density-Dependent Effects of an Invasive Ant on a Ground-Dwelling Arthropod Community	Conducted in urban areas	y
acc029	Holway, DA; Suarez, AV	Homogenization of ant communities in mediterranean California: The effects of urbanization and invasion	Very low replication (sites = 1) after discounting urban sites	y
acc030	Inoue, MN; Saito-Morooka, F; Suzuki, K; Nomura, T; Hayasaka, D; Kishimoto, T; Sugimaru, K; Sugiyama, T; Goka, K	Ecological impacts on native ant and ground-dwelling animal communities through Argentine ant (Linepithema humile) (Hymenoptera: Formicidae) management in Japan	Study conducted entirely in urban areas	y
acc044	Masse, PSM; Tindo, M; Kenne, M; Tadu, Z; Mony, R; Djieto-Lordon, C	Impact of the invasive ant Wasmannia auropunctata (Formicidae: Myrmicinae) on local ant diversity in southern Cameroon	studies not undertaken in natural environments	y
acc045	McNaught, MK; Wylie, FR; Harris, EJ; Alston, CL; Burwell, CJ; Jennings, C	Effect of Broadcast Baiting on Abundance Patterns of Red Imported Fire Ants (Hymenoptera: Formicidae) and Key Local Ant Genera at Long-Term Monitoring Sites in Brisbane, Australia	studies not undertaken in natural environments	y
acc048	Mezger, D; Pfeiffer, M	Influence of the arrival of Anoplolepis gracilipes (Hymenoptera: Formicidae) on the composition of an ant community in a clearing in Gunung Mulu National Park, Sarawak, Malaysia	not suitable because only one site and multiple tramp species already present	y
acc050	Monzo, C; Juan-Blasco, M; Pekar, S; Molla, O; Castanera, P; Urbaneja, A	Pre-adaptive shift of a native predator (Araneae, Zodariidae) to an abundant invasive ant species (Hymenoptera, Formicidae)	only one invaded site and all sites were agricultural (citrus groves)	y
acc054	Narendra, A; Gibb, H; Ali, TM	Structure of ant assemblages in Western Ghats, India: role of habitat, disturbance and introduced species	No uninvaded sites. All sites had large populations of non-native species	y
acc060	O'Loughlin, LS; Green, PT	Invader-invader mutualism influences land snail community composition and alters invasion success of alien species in tropical rainforest	not possible to separate native and exotic landsnails from each other in the results	y
acc065	Sakamoto, Y; Hayashi, TI; Inoue, MN; Ohnishi, H; Kishimoto, T; Goka, K	Effects of Fipronil on Non-target Ants and Other Invertebrates in a Program for Eradication of the Argentine Ant, Linepithema humile	heavily disturbed non-natural area	y
acc071	Stanley, MC; Ward, DF	Impacts of Argentine ants on invertebrate communities with below-ground consequences	Conducted in urban areas	y
acc073	Suarez, AV; Bolger, DT; Case, TJ	Effects of fragmentation and invasion on native ant communities in coastal southern California	Not paired sites. Looks at disturbance and compares different habitats and levels of urbanisation	y
acc078	Vonshak, M; Dayan, T; Ionescu-Hirsh, A; Freidberg, A; Hefetz, A	The little fire ant Wasmannia auropunctata: a new invasive species in the Middle East and its impact on the local arthropod fauna	Habitats are highly disturbed (irrigated)	y
acc079	Walters, AC	Invasion of Argentine ants (Hymenoptera : Formicidae) in South Australia: Impacts on community composition and abundance of invertebrates in urban parklands	Heavily disturbed habitats	y
acc080	Wanger, TC; Wielgoss, AC; Motzke, I; Clough, Y; Brook, BW; Sodhi, NS; Tscharntke, T	Endemic predators, invasive prey and native diversity	Undertaken in agricultural fields	y
acc081	Wickings, KG; Ruberson, J	Impact of the Red Imported Fire Ant (Hymenoptera: Formicidae) on Epigeic Arthropods of Cotton Agroecosystems	Agricultural lands	y
acc084	Abbott, K. L.; Greaves, S. N. J.; Ritchie, P. A.; Lester, P. J.	Behaviourally and genetically distinct populations of an invasive ant provide insight into invasion history and impacts on a tropical ant community	Not looking at native species response. Instead looks at ant response, of which all species are introduced.	y
acc088	Carpintero, S; Reyes-Lopez, J; De Reyna, LA	Impact of Argentine ants (Linepithema humile) on an arboreal ant community in Donana National Park, Spain	No invaded/uninvaded sites. Almost all trees partially invaded, but a gradient from high disturbance (urban area). Only one "site".	y
acc093	King, Joshua R.; Tschinkel, Walter R.	Experimental evidence that the introduced fire ant, Solenopsis invicta, does not competitively suppress co-occurring ants in a disturbed habitat	Study took place in highly disturbed argicultural habitat	y
acc095	Lester, Philip J.; Tavite, Alapati	Long-legged ants, Anoplolepis gracilipes (Hymenoptera: Formicidae), have invaded Tokelau, changing composition and dynamics of ant and invertebrate communities	Difficult to determine if arthropod communities sampled are primarily native (all ants sampled are introduced). Crabs seem to be native?	y
acc097	Ohyama, Leo; King, Joshua R.; Gochnour, Benjamin M.	Changes in an invaded Florida ant (Hymenoptera: Formicidae) community over 25 years	Does not deal explicitly with native responses to invasion	y
acc101	Stoker, RL; Grant, WE; Vinson, SB	SOLENOPSIS-INVICTA (HYMENOPTERA, FORMICIDAE) EFFECT ON INVERTEBRATE DECOMPOSERS OF CARRION IN CENTRAL TEXAS	Not looking at invaded vs. uninvaded areas. Instead, authors exclude fire ants from carcasses, but can therefore only be colonised by invertebrates found in the invaded area.	y
acc122	Kouakou, Lombart M. Maurice; Dekoninck, Wouter; Kone, Mouhamadou; Delsinne, Thibaut; Yeo, Kolo; Ouattara, Kaly; Konate, Souleymane	Diversity and distribution of introduced and potentially invasive ant species from the three main ecoregions of Cote d'Ivoire (West Africa)	Study conducted entirely in urban areas	y
acc128	Thawley, Christopher J.; Langkilde, Tracy	Invasive Fire Ant (Solenopsis invicta) Predation of Eastern Fence Lizard (Sceloporus undulatus) Eggs	No uninvaded sites and conducted in urban areas	y
acc136	Godley, J. Steve; Moler, Paul E.	POPULATION DECLINES OF EASTERN INDIGO SNAKES (DRYMARCHON COUPERI) OVER THREE DECADES IN THE GULF HAMMOCK WILDLIFE MANAGEMENT AREA, FLORIDA, USA	Not measuring native response to invasive ants	y
acc140	Gaigher, R.; Samways, M. J.; Jolliffe, K. G.; Jolliffe, S.	Precision control of an invasive ant on an ecologically sensitive tropical island: a principle with wide applicability	Responses are primarily of non-native species	y
acc142	Lu, Yong-yue; Wu, Bi-qiu; Xu, Yi-juan; Zeng, Ling	Effects of Red Imported Fire Ants (Solenopsis invicta) on the Species Structure of Ant Communities in South China	Study conducted on agricultural land	y
acc152	Plentovich, Sheldon; Swenson, Chris; Reimer, Neil; Richardson, Mike; Garon, Norman	The effects of hydramethylnon on the tropical fire ant, Solenopsis geminata (Hymenoptera: Formicidae), and non-target arthropods on Spit Island, Midway Atoll, Hawaii	Community does not consist of native species	y
acc155	Callan, Shae K.; Majer, Jonathan D.	Impacts of an incursion of African Big-headed Ants, Pheidole megacephala (Fabricius), in urban bushland in Perth, Western Australia	Study conducted in urban areas	y
acc157	Grover, Crystal D.; Dayton, Kathleen C.; Menke, Sean B.; Holway, David A.	Effects of aphids on foliar foraging by Argentine ants and the resulting effects on other arthropods	Laboratory/agriculutural study	y
acc162	Wu Bi-qiu; Lu Yong-yue; Zeng Ling; Liang Guang-wen	Influences of Solenopsis invicta Buren invasion on the native ant communities in different habitats in Guangdong	Not in English and conducted in agricultural sites (?)	y
acc167	Oliveras, J; Bas, JM; Casellas, D; Gomez, C	Numerical dominance of the Argentine ant vs native ants and consequences on soil resource searching in Mediterranean cork-oak forests (Hymenoptera : Formicidae)	Invaded sites were heavily disturbed	y
acc175	ZENNERPOLANIA, I	IMPACT OF PARATRECHINA-FULVA ON OTHER ANT SPECIES	Agricultural lands	y
acc178	STERLING, WL; JONES, D; DEAN, DA	FAILURE OF THE RED IMPORTED FIRE ANT (SOLENOPSIS-INVICTA BUREN, FORMICIDAE-HYMENOPTERA) TO REDUCE ENTOMOPHAGOUS INSECT AND SPIDER ABUNDANCE IN A COTTON AGROECOSYSTEM	Study conducted in agricultural system	y
acc180	Wendt, Clara Frasconi; Nunes, Alice; Dias, Sara Lobo; Verble, Robin; Branquinho, Cristina; Boieiro, Mario	Seed removal decrease by invasive Argentine ants in a high Nature Value farmland	Agricultural lands	y
acc181	Morehart, Morgan A.; Gitzen, Robert A.; Terhune, Theron M.; Lepczyk, Christopher A.; Sisson, D. Clay	Changes in native small mammal populations with removal of invasive ant	Ants not eradicated	y
acc183	Liang, Christina T.; Shiels, Aaron B.; Haines, William P.; Sandor, Manette E.; Aslan, Clare E.	Invasive predators affect community-wide pollinator visitation	Inadequate eradication. Fire ants still present in numbers of >5 per treated site	y
acc071	Stanley, MC; Ward, DF	Impacts of Argentine ants on invertebrate communities with below-ground consequences	Primarily in urban environments	y
acc011	Cooling, M; Hartley, S; Sim, DA; Lester, PJ	The widespread collapse of an invasive species: Argentine ants (Linepithema humile) in New Zealand	Primarily in urban environments	y
acc012	Cooling, M; Sim, DA; Lester, PJ	Density-Dependent Effects of an Invasive Ant on a Ground-Dwelling Arthropod Community	Primarily in urban environments	y

## Sheet: Used in meta-analysis
acc# assigned	Authors	Title	Year
acc001	Allen, CR; Birge, HE; Slater, J; Wiggers, E	The invasive ant, Solenopsis invicta, reduces herpetofauna richness and abundance	1995		These are the articles where data have been extracted and used in quantitative meta-analysis
acc002	ALLEN, CR; LUTZ, RS; DEMARAIS, S	RED IMPORTED FIRE ANT IMPACTS ON NORTHERN BOBWHITE POPULATIONS	2017
acc004	Alvarez-Blanco, P; Caut, S; Cerda, X; Angulo, E	Native predators living in invaded areas: responses of terrestrial amphibian species to an Argentine ant invasion	2017
acc005	Berman, M; Andersen, AN; Ibanez, T	Invasive ants as back-seat drivers of native ant diversity decline in New Caledonia	2013		Total included:		46
acc013	Darracq, AK; Smith, LL; Oi, DH; Conner, LM; McCleery, RA	Invasive ants influence native lizard populations	2017
acc014	Davis, NE; O'Dowd, DJ; Green, PT; Mac Nally, R	Effects of an Alien Ant Invasion on Abundance, Behavior, and Reproductive Success of Endemic Island Birds	2008
acc015	DiGirolamo, LA; Fox, LR	The influence of abiotic factors and temporal variation on local invasion patterns of the Argentine ant (Linepithema humile)	2006
acc016	Drescher, J; Feldhaar, H; Bluthgen, N	Interspecific Aggression and Resource Monopolization of the Invasive Ant Anoplolepis gracilipes in Malaysian Borneo	2011
acc017	Dunham, AE; Mikheyev, AS	Influence of an invasive ant on grazing and detrital communities and nutrient fluxes in a tropical forest	2010
acc018	Epperson, DM; Allen, CR	Red Imported Fire Ant Impacts on Upland Arthropods in Southern Mississippi	2010
acc019	Estany-Tigerstrom, D; Bas, JM; Pons, P	Does Argentine ant invasion affect prey availability for foliage-gleaning birds?	2010
acc022	Guenard, B; Dunn, RR	A New (Old), Invasive Ant in the Hardwood Forests of Eastern North America and Its Potentially Widespread Impacts	2010
acc023	Hanna, C; Naughton, I; Boser, C; Alarcon, R; Hung, KLJ; Holway, D	Floral visitation by the Argentine ant reduces bee visitation and plant seed set	2015
acc026	Hoffmann, BD; Andersen, AN; Hill, GJE	Impact of an introduced ant on native rain forest invertebrates: Pheidole megacephala in monsoonal Australia	1999
acc027	Hoffmann, BD; Auina, S; Stanley, MC	Targeted Research to Improve Invasive Species Management: Yellow Crazy Ant Anoplolepis gracilipes in Samoa	2014
acc028	Hoffmann, BD; Parr, CL	An invasion revisited: the African big-headed ant (Pheidole megacephala) in northern Australia	2008
acc037	Krushelnycky, PD; Gillespie, RG	Compositional and functional stability of arthropod communities in the face of ant invasions	2008
acc039	Lach, L	Argentine ants displace floral arthropods in a biodiversity hotspot	2008
acc040	Lach, L	A mutualism with a native membracid facilitates pollinator displacement by Argentine ants	2007
acc046	McPhee, K; Garnas, J; Drummond, F; Groden, E	Homopterans and an Invasive Red Ant, Myrmica rubra (L.), in Maine	2012
acc047	Menke, SB; Ward, PS; Holway, DA	Long-term record of Argentine ant invasions reveals enduring ecological impacts	2018
acc049	Milligan, PD; Prior, KM; Palmer, TM	An invasive ant reduces diversity but does not disrupt a key ecosystem function in an African savanna	2016
acc051	Morrow, ME; Chester, RE; Lehnen, SE; Drees, BM; Toepfer, JE	Indirect effects of red imported fire ants on Attwater's prairie-chicken brood survival	2015
acc055	Naughton, I; Boser, C; Tsutsui, ND; Holway, DA	Direct evidence of native ant displacement by the Argentine ant in island ecosystems	2020
acc056	Naumann, K; Higgins, RJ	The European fire ant (Hymenoptera: Formicidae) as an invasive species: impact on local ant species and other epigaeic arthropods	2015
acc057	O'Dowd, DJ; Green, PT; Lake, PS	Invasional 'meltdown' on an oceanic island	2003
acc058	Ogura-Yamada, CS; Krushelnycky, PD	The effects of the invasive thief ant, Solenopsis papuana, on ground-dwelling invertebrates in mesic forests of Hawai'i	2020
acc062	Rowles, AD; O'Dowd, DJ	Impacts of the invasive Argentine ant on native ants and other invertebrates in coastal scrub in south-eastern Australia	2009
acc063	Rowles, AD; Silverman, J	Argentine Ant Invasion Associated With Lob lolly Pines in the Southeastern United States: Minimal Impacts But Seasonally Sustained	2010
acc064	Sahli, HF; Krushelnycky, PD; Drake, DR; Taylor, AD	Patterns of Floral Visitation to Native Hawaiian Plants in Presence and Absence of Invasive Argentine Ants	2016
acc066	Salyer, A; Bennett, GW; Buczkowski, GA	Odorous House Ants (Tapinoma sessile) as Back-Seat Drivers of Localized Ant Decline in Urban Habitats	2014
acc068	Sarty, M; Abbott, KL; Lester, PJ	Community level impacts of an ant invader and food mediated coexistence	2007
acc077	Verble-Pearson, R; Pearson, S	European Fire Ant Presence Decreases Native Arboreal Insect Abundance in Acadia National Park, Maine, USA	2016
acc082	Wong, MKL; Guénard, B; Lewis, OT	The cryptic impacts of invasion: functional homogenization of communities by invasive fire ants	2020
acc086	Allen, CR; Lutz, RS; Lockley, T; Phillips, SA; Demarais, S	The non-indigenous ant, Solenopsis invicta, reduces loggerhead shrike and native insect abundance	2001
acc089	Cole, FR; Medeiros, AC; Loope, LL; Zuehlke, WW	EFFECTS OF THE ARGENTINE ANT ON ARTHROPOD FAUNA OF HAWAIIAN HIGH-ELEVATION SHRUBLAND	1992
acc094	Le Breton, J; Chazeau, J; Jourdan, H	Immediate impacts of invasion by Wasmannia auropunctata (Hymenoptera : Formicidae) on native litter ant fauna in a New Caledonian rainforest	2003
acc096	Morris, JR; Steigman, KL	Effects of polygyne fire ant invasion on native ants of a blackland prairie in Texas	1993
acc099	Porter, SD; Savignano, DA	Invasion of polygyne fire ants decimates native ants and disrupts arthropod community	1990
acc103	Walker, Kendra L.	Impact of the little fire ant, Wasmannia auropunctata, on native forest ants in Gabon	2006
acc106	Devenish, Adam J. M.; Newton, Rosemary J.; Bridle, Jon R.; Gomez, Crisanto; Midgley, Jeremy J.; Sumner, Seirian	Contrasting responses of native ant communities to invasion by an ant invader, Linepithema humile	2021
acc117	Castro-Cobo, Sara; Carpintero, Soledad; Reyes-Lopez, Joaquin L.; Sergio, Fabrizio; Angulo, Elena	Humans and scavenging raptors facilitate Argentine ant invasion in Donana National Park: no counter-effect of biotic resistance	2019
acc121	Gasc, A.; Anso, J.; Sueur, J.; Jourdan, H.; Desutter-Grandcolas, L.	Cricket calling communities as an indicator of the invasive ant Wasmannia auropunctata in an insular biodiversity hotspot	2018
acc134	Stork, Nigel E.; Kitching, R. L.; Davis, N. E.; Abbott, K. L.	The impact of aerial baiting for control of the yellow crazy ant, Anoplolepis gracilipes, on canopy-dwelling arthropods and selected vertebrates on Christmas Island (Indian Ocean)	2014
acc171	Jourdan, H; Sadlier, RA; Bauer, AM	Little fire ant invasion (Wasmannia auropunctata) as a threat to New Caledonian lizards: Evidences from a sclerophyll forest (Hymenoptera : Formicidae)	2001
acc179	Lach, Lori; Case, Dylan; Yeeles, Peter; Hoskin, Conrad J.	Invasive ants reduce abundance of small rainforest skinks	2022
