# Supplementary material for: Non‐native ants drive dramatic declines in animal community diversity: A meta‐analysis
Source: Insect Conserv Divers. 2023 Jul 29;16(6):733–44. doi: 10.1111/icad.12672 (PMC10947240; doi:10.1111/icad.12672)
Supplement: Supplementary file 5 — Data S4. Supporting Information. [file ICAD-16-733-s003.csv]

acc#	authors	Author(s)	date	title	invasive_ant	native_taxon	coords	location	island	habitat	study_length	sampling	sampling_method	formicides	page_of_acc	parameter	data_source	x_uninv	sd_uninv	n_uninv	x_invade	sd_invade	n_invade	quality = samples per site	comments	re-use for abundance gradient analysis?	hedges g	corrected	j
acc001	Allen, CR; Birge, HE; Slater, J; Wiggers, E	Allen et al. 1995	1995	The invasive ant, Solenopsis invicta, reduces herpetofauna richness and abundance	Solenopsis invicta	Reptiles	32.723970, -80.901553	USA	No	coniferous forest	24	drift fence, pitfalls, coverboards	drift fence/pitfall arrays, coverboards	hydramethylnon	719	richness	Figure 2	7.746	4.665	5	4.943	4.685	5			yes	0.27	0.244	0.903
acc004	Alvarez-Blanco, P; Caut, S; Cerda, X; Angulo, E	Alvarez-Blanco et al. 2017	2017	Native predators living in invaded areas: responses of terrestrial amphibian species to an Argentine ant invasion	Linepithema humile	Ants	37.016667, -6.550000	Spain	No	deciduous forest	2009-2010	pitfalls, pan traps	pitfalls, pan traps	no	Supplementary	richness	online resource 4	9	4.082	5	0.25	0.5	5	seven pitfalls and 2 pan traps per site. 5 paired sites. Sampled once per season for a year.	species richness	no	1.047	0.946	0.903
acc005	Berman, M; Andersen, AN; Ibanez, T	Berman et al. 2013	2013	Invasive ants as back-seat drivers of native ant diversity decline in New Caledonia	Anoplolepis gracilipes	Ants	-22.141686, 166.553380	France (New Caledonia)	Yes	shrub	2010	pitfalls, tree pitfalls, winklers	pitfalls, tree pitfalls, winklers	no	2319	richness	Figure 5	6.481	1.296	5	7.5	2.981	4		averaged invaded and uninvaded sites regardless of burn status	yes	-0.272	-0.241	0.889
acc017	Dunham, AE; Mikheyev, AS	Dunham and Mikheyev 2010	2010	Influence of an invasive ant on grazing and detrital communities and nutrient fluxes in a tropical forest	Wasmannia auropunctata	Invertebrates	-1.190404, 9.859398	Gabon	No	tropical forest	Feb. 2007	pitfalls	pitfalls (5 days)	no	37	diversity	Figure 1	0.76	0.469	19	0.46	0.359	19	one pitfall per site, 19 paired sites = 38 total pitfalls		no	0.065	0.064	0.979
acc017	Dunham, AE; Mikheyev, AS	Dunham and Mikheyev 2010	2010	Influence of an invasive ant on grazing and detrital communities and nutrient fluxes in a tropical forest	Wasmannia auropunctata	Invertebrates	-1.190404, 9.859398	Gabon	No	tropical forest	Feb. 2007	pitfalls	pitfalls (5 days)	no	37	richness	Figure 1	2.94	1.435	19	1.78	1.01	19	one pitfall per site, 19 paired sites = 38 total pitfalls		no	0.156	0.153	0.979
acc018	Epperson, DM; Allen, CR	Epperson and Allen 2010	2010	Red Imported Fire Ant Impacts on Upland Arthropods in Southern Mississippi	Solenopsis invicta	Ants	31.200039, -89.186876	USA	No	coniferous forest	spring 1998 - autumn 2000	bait transect	bait transect. Two 200 m transects per site, 20 baits per transect	fenoxycarb	58	richness	Table 1	3.686	1	5	2.657	0.693	5	20 baits per transect; two 200 m transects per site; 10 total sites, 5 invaded and 5 uninvaded (paired) walked 7 times over 2.5 years	number of ants attending baits	yes	0.379	0.342	0.903
acc023	Hanna, C; Naughton, I; Boser, C; Alarcon, R; Hung, KLJ; Holway, D	Hanna et al. 2015	2015	Floral visitation by the Argentine ant reduces bee visitation and plant seed set	Linepithema humile	Invertebrates	34.002176, -119.737445	USA (Santa Cruz Island)	Yes	shrub	June and Sep. 2011 and 2012	visual surveys	visual surveys	no	227	richness	text	1.75	0.294	3	1.11	0.312	3	3 paired sites, looked at 16 flowers on each plant in each site twice per year, across 214 plant surveys in total (~53 per sampling season). Total of 3917 flowers surveyed	these results are proportion of flowers being visited by given taxon		0.575	0.46	0.8
acc026	Hoffmann, BD; Andersen, AN; Hill, GJE	Hoffmann et al. 1999	1999	Impact of an introduced ant on native rain forest invertebrates: Pheidole megacephala in monsoonal Australia	Pheidole megacephala	Ants	-12.456610, 131.050585 and -12.423595, 131.066969	Australia	Yes	tropical forest	May of 1998	foliage beats, litter extraction	foliage beats - 20 pitfalls, 10 foliage beats, and 10 litter samples (2 L volume), per site	no	598	richness	Figure 1	3.34	1.047	3	0.31	0.442	3	3 paired invaded and uninvaded sites. 20 pitfalls, 10 foliage beats, 10 litter samples		yes	1.662	1.33	0.8
acc026	Hoffmann, BD; Andersen, AN; Hill, GJE	Hoffmann et al. 1999	1999	Impact of an introduced ant on native rain forest invertebrates: Pheidole megacephala in monsoonal Australia	Pheidole megacephala	Ants	-12.456610, 131.050585 and -12.423595, 131.066969	Australia	Yes	tropical forest	May of 1998	litter extraction, pitfall traps, foliage beats	litter samples - 20 pitfalls, 10 foliage beats, and 10 litter samples (2 L volume), per site	no	598	richness	Figure 1	3.701	1.3	3	0.516	0.681	3	3 paired invaded and uninvaded sites. 20 pitfalls, 10 foliage beats, 10 litter samples		yes	1.47	1.176	0.8
acc026	Hoffmann, BD; Andersen, AN; Hill, GJE	Hoffmann et al. 1999	1999	Impact of an introduced ant on native rain forest invertebrates: Pheidole megacephala in monsoonal Australia	Pheidole megacephala	Ants	-12.456610, 131.050585 and -12.423595, 131.066969	Australia	Yes	tropical forest	May of 1998	pitfalls, foliage beats, litter extraction	pitfalls - 20 pitfalls, 10 foliage beats, and 10 litter samples (2 L volume), per site	no	598	richness	Figure 1	2.263	1.088	3	0.243	0.286	3	3 paired invaded and uninvaded sites. 20 pitfalls, 10 foliage beats, 10 litter samples		yes	1.091	0.873	0.8
acc026	Hoffmann, BD; Andersen, AN; Hill, GJE	Hoffmann et al. 1999	1999	Impact of an introduced ant on native rain forest invertebrates: Pheidole megacephala in monsoonal Australia	Pheidole megacephala	Invertebrates	-12.456610, 131.050585 and -12.423595, 131.066969	Australia	Yes	tropical forest	May of 1998	foliage beats, litter extraction	foliage beats - 10 foliage beats, and 10 litter samples (2 L volume), per site	no	599	richness	Figure 2	4.373	1.242	3	2.655	0.866	3	3 paired invaded and uninvaded sites. 20 pitfalls, 10 foliage beats, 10 litter samples		yes	0.802	0.642	0.8
acc026	Hoffmann, BD; Andersen, AN; Hill, GJE	Hoffmann et al. 1999	1999	Impact of an introduced ant on native rain forest invertebrates: Pheidole megacephala in monsoonal Australia	Pheidole megacephala	Invertebrates	-12.456610, 131.050585 and -12.423595, 131.066969	Australia	Yes	tropical forest	May of 1998	litter extraction, pitfall traps, foliage beats	litter samples - 10 foliage beats, and 10 litter samples (2 L volume), per site	no	599	richness	Figure 2	6.031	1.19	3	5.71	0.939	3	3 paired invaded and uninvaded sites. 20 pitfalls, 10 foliage beats, 10 litter samples		yes	0.153	0.122	0.8
acc028	Hoffmann, BD; Parr, CL	Hoffmann and Parr 2008	2008	An invasion revisited: the African big-headed ant (Pheidole megacephala) in northern Australia	Pheidole megacephala	Ants	-12.456610, 131.050585 and -12.423595, 131.066969	Australia	Yes	tropical forest	Jun-05	pitfalls	pitfalls (20)	no	1175	richness	Figure 2	9.205	2.431	4	0.25	0	4	20 pitfalls in each of the 8 sites (4 uninvaded, 4 invaded)		yes	2.016	1.753	0.87
acc037	Krushelnycky, PD; Gillespie, RG	Krushelnycky and Gillespie 2008	2008	Compositional and functional stability of arthropod communities in the face of ant invasions	Linepithema humile	Invertebrates	19.688497, -155.318536	USA (Hawai'i)	Yes	grassland	August-September 2002	pitfalls, foliage beats, litter extraction	pitfalls (3), 1L of leaf litter, foliage beats (1 x 1 m, five beats) - all collected data pooled	no	Appendix 1	richness	Table A1	11.4	1.5	5	10	0.7	5	pitfalls (3), 1L of leaf litter, foliage beats (1 x 1 m, five beats) - all collected data pooled. 5 paired sites	Pohakuloa	yes	0.398	0.359	0.903
acc037	Krushelnycky, PD; Gillespie, RG	Krushelnycky and Gillespie 2008	2008	Compositional and functional stability of arthropod communities in the face of ant invasions	Linepithema humile	Invertebrates	19.684967, -155.474101	USA (Hawai'i)	Yes	shrub	Aug-03	pitfalls, foliage beats, litter extraction	pitfalls (3), 1L of leaf litter, foliage beats (1 x 1 m, five beats) - all collected data pooled	no	Appendix 1	richness	Table A1	14.4	2.9	5	9.8	1.3	5	pitfalls (3), 1L of leaf litter, foliage beats (1 x 1 m, five beats) - all collected data pooled. 5 paired sites	Huluhulu	yes	0.746	0.674	0.903
acc037	Krushelnycky, PD; Gillespie, RG	Krushelnycky and Gillespie 2008	2008	Compositional and functional stability of arthropod communities in the face of ant invasions	Linepithema humile	Invertebrates	20.737569, -156.235607	USA (Hawai'i)	Yes	shrub	Jun-03	pitfalls, foliage beats, litter extraction	pitfalls (3), 1L of leaf litter, foliage beats (1 x 1 m, five beats) - all collected data pooled	no	Appendix 1	richness	Table A1	19.4	2.7	5	9.2	1.9	5	pitfalls (3), 1L of leaf litter, foliage beats (1 x 1 m, five beats) - all collected data pooled. 5 paired sites	Kalahaku	yes	1.723	1.556	0.903
acc037	Krushelnycky, PD; Gillespie, RG	Krushelnycky and Gillespie 2008	2008	Compositional and functional stability of arthropod communities in the face of ant invasions	Linepithema humile	Invertebrates	20.751374, -156.256779	USA (Hawai'i)	Yes	shrub	Jul-03	pitfalls, litter extractions, foliage beats	pitfalls (3), 1L of leaf litter, foliage beats (1 x 1 m, five beats) - all collected data pooled	no	Appendix 1	richness	Table A1	18.6	2.9	5	8.6	3.8	5	pitfalls (3), 1L of leaf litter, foliage beats (1 x 1 m, five beats) - all collected data pooled. 5 paired sites	Puu O Ili	yes	1.44	1.301	0.903
acc037	Krushelnycky, PD; Gillespie, RG	Krushelnycky and Gillespie 2008	2008	Compositional and functional stability of arthropod communities in the face of ant invasions	Pheidole megacephala	Invertebrates	19.796820, -155.583568	USA (Hawai'i)	Yes	shrub	August-September 2002	pitfalls, foliage beats, litter extraction	pitfalls (3), 1L of leaf litter, foliage beats (1 x 1 m, five beats) - all collected data pooled	no	Appendix 1	richness	Table A1	8.6	3	5	9.2	2.2	5	pitfalls (3), 1L of leaf litter, foliage beats (1 x 1 m, five beats) - all collected data pooled. 5 paired sites	Hawaii has no native ants. P. megacephala at Ahumoa site	yes	-0.092	-0.083	0.903
acc039	Lach, L	Lach 2008	2008	Argentine ants displace floral arthropods in a biodiversity hotspot	Linepithema humile	Coleoptera	-33.967108, 18.405329	South Africa	No	shrub	Sep. - Nov. 2001	infloresence removals	infloresence removals	no	286	richness	Table 3	3.767	0.867	4	2.8	0.6	4	71 removals over the 4 sites (18 L. humile, 21 Camponotus, 6 Crematogaster, 26 naturally no ants)	family richness	no	0.455	0.395	0.87
acc039	Lach, L	Lach 2008	2008	Argentine ants displace floral arthropods in a biodiversity hotspot	Linepithema humile	Diptera	-33.967108, 18.405329	South Africa	No	shrub	Sep. - Nov. 2001	infloresence removals	infloresence removals	no	286	richness	Table 3	0.5	0.533	4	0.1	0.2	4	71 removals over the 4 sites (18 L. humile, 21 Camponotus, 6 Crematogaster, 26 naturally no ants)	family richness	no	0.236	0.205	0.87
acc047	Menke, SB; Ward, PS; Holway, DA	Menke et al. 2018	2018	Long-term record of Argentine ant invasions reveals enduring ecological impacts	Linepithema humile	Ants	38.40493, -122.04291	USA	No	deciduous forest	Over 40 years: first sampled in 1984, agan in 1993, 2014 and 2016	pitfalls	pitfalls 72h	no	Appendix Data 1	richness	appendix	10.4	2.591	19	4	1.556	67	20 pitfalls at each site	I discounted the foliage beats and litter extractions because they were only presence/absence	yes	0.459	0.455	0.991
acc049	Milligan, PD; Prior, KM; Palmer, TM	Milligan et al. 2016	2016	An invasive ant reduces diversity but does not disrupt a key ecosystem function in an African savanna	Pheidole megacephala	Invertebrates	0.283333, 36.866667	Kenya	No	grassland	2014	pitfalls	pitfalls 24h	no	5	diversity	Figure 1	0.99	2.119	4	0.44	1.099	4	2 pitfalls per dung pile, 12 dung piles per site = 24 pitfalls per site (repeated samples). All inverts pooled at each time point. N = 4		yes	0.136	0.118	0.87
acc055	Naughton, I; Boser, C; Tsutsui, ND; Holway, DA	Naughton et al. 2020	2020	Direct evidence of native ant displacement by the Argentine ant in island ecosystems	Linepithema humile	Ants	32.873721, -118.453164	USA (San Clemente Island)	Yes	mixed forest	2-6 years depending on plot	hand searching and baits	45-min hand searching and baits	no	684	richness	Table 1	3.46	0.416	6	0.81	0.37	7	no data on number of pitfall traps� other than long-term data? See reference in methods		no	1.081	1.006	0.93
acc055	Naughton, I; Boser, C; Tsutsui, ND; Holway, DA	Naughton et al. 2020	2020	Direct evidence of native ant displacement by the Argentine ant in island ecosystems	Linepithema humile	Ants	33.238119, -119.499406	USA (San Nicolas Island)	Yes	mixed forest	1 year	hand searching and baits	45-min hand searching and baits	no	684	richness	Table 1	3.4	0.894	5	0.6	0.559	5	no data on number of pitfall traps� other than long-term data? See reference in methods		no	1.102	0.996	0.903
acc055	Naughton, I; Boser, C; Tsutsui, ND; Holway, DA	Naughton et al. 2020	2020	Direct evidence of native ant displacement by the Argentine ant in island ecosystems	Linepithema humile	Ants	34.001291, -119.714890	USA (Santa Cruz Island)	Yes	mixed forest	3-6 years depending on plot	litter extraction, pitfall traps, foliage beats	litter extraction, pitfall traps, foliage beats	no	684	richness	Table 1	7.51	0.979	7	2.28	0.99	8	no data on number of pitfall traps� other than long-term data? See reference in methods		no	1.466	1.38	0.941
acc056	Naumann, K; Higgins, RJ	Naumann and Higgins 2015	2015	The European fire ant (Hymenoptera: Formicidae) as an invasive species: impact on local ant species and other epigaeic arthropods	Myrmica rubra	Invertebrates	49.209313, -123.165352	Canada	No	deciduous forest	Jun-Aug 2013	pitfalls	pitfalls (1-week)	no	598	diversity	Table 3	8.79	0.42	3	4.19	0.2	3	20 pitfalls per site (left out for one week), sampled three times, 6 sites = 120 traps.		no	3.917	3.133	0.8
acc056	Naumann, K; Higgins, RJ	Naumann and Higgins 2015	2015	The European fire ant (Hymenoptera: Formicidae) as an invasive species: impact on local ant species and other epigaeic arthropods	Myrmica rubra	Invertebrates	49.209313, -123.165352	Canada	No	grassland	Jun-Aug 2013	pitfalls	pitfalls (1-week)	no	598	diversity	Table 3	5.49	0.31	3	3.53	0.18	3	20 pitfalls per site (left out for one week), sampled three times, 6 sites = 120 traps.		no	1.779	1.423	0.8
acc056	Naumann, K; Higgins, RJ	Naumann and Higgins 2015	2015	The European fire ant (Hymenoptera: Formicidae) as an invasive species: impact on local ant species and other epigaeic arthropods	Myrmica rubra	Invertebrates	49.209313, -123.165352	Canada	No	deciduous forest	Jun-Aug 2013	pitfalls	pitfalls (1-week)	no	598	diversity	Table 3	6.82	0.46	3	4.14	0.22	3	20 pitfalls per site (left out for one week), sampled three times, 6 sites = 120 traps.		no	2.221	1.777	0.8
acc058	Ogura-Yamada, CS; Krushelnycky, PD	Ogura-Yamada and Krushelnycky 2020	2020	The effects of the invasive thief ant, Solenopsis papuana, on ground-dwelling invertebrates in mesic forests of Hawai'i	Solenopsis papuana	Invertebrates	21.475086, -158.108015	USA (Hawai'i)	Yes	tropical forest	Apr-16	litter extraction	litter samples (3-4 L)	yes (hydramethylnon)	158	richness	Table 3	0.5	0.784	6	0.57	0.784	6	5 litter collections per site, 6 sites, each sampled before and 1-year after treatment	lots of data in Table 1	yes	-0.025	-0.023	0.923
acc058	Ogura-Yamada, CS; Krushelnycky, PD	Ogura-Yamada and Krushelnycky 2020	2020	The effects of the invasive thief ant, Solenopsis papuana, on ground-dwelling invertebrates in mesic forests of Hawai'i	Solenopsis papuana	Invertebrates	21.475086, -158.108015	USA (Hawai'i)	Yes	tropical forest	Apr-16	pitfalls	pitfalls (1-week)	yes (hydramethylnon)	158	richness	Table 4	0.1	0.98	6	0.72	1.004	6	5 pitfalls per site, 6 sites, each sampled before and 1-year after treatment	lots of data in Table 1	yes	0.2	0.184	0.923
acc063	Rowles, AD; Silverman, J	Rowles and Silverman 2010	2010	Argentine Ant Invasion Associated With Lob lolly Pines in the Southeastern United States: Minimal Impacts But Seasonally Sustained	Linepithema humile	Ants	35.885941, -78.865690	USA	No	coniferous forest	July 2006-2007	pitfalls, visual survey	pitfalls and visual survey	no	1146	richness	text	21.17	1.47	6	18.67	2.572	6	12 pitfalls per plot, 6 invaded and 6 uninvaded, as well as 60 s visual surveys on tree trunks for ants		no	0.555	0.512	0.923
acc066	Salyer, A; Bennett, GW; Buczkowski, GA	Salyer et al. 2014	2014	Odorous House Ants (Tapinoma sessile) as Back-Seat Drivers of Localized Ant Decline in Urban Habitats	Tapinoma sessile	Ants	40.424792, -86.921419	USA	No	mixed forest	May-August 2009 and 2010	hand sampling	hand sampling	no	7	richness	Figure 1	4.365	1.72	30	4.69	1.779	30	45 min hand searching in each 2.75 x 2.75 m plot between May-August both 2009 and 2010. 30 invaded plots 30 uninvaded plots in each habitat type (see habitat column)			-0.03	-0.03	0.987
acc066	Salyer, A; Bennett, GW; Buczkowski, GA	Salyer et al. 2014	2014	Odorous House Ants (Tapinoma sessile) as Back-Seat Drivers of Localized Ant Decline in Urban Habitats	Tapinoma sessile	Ants	40.424792, -86.921419	USA	No	mixed habitats	May-August 2009 and 2010	hand sampling	hand sampling	no	7	richness	Figure 1	4.28	1.39	30	3.73	1.5	30	45 min hand searching in each 2.75 x 2.75 m plot between May-August both 2009 and 2010. 30 invaded plots 30 uninvaded plots in each habitat type (see habitat column)			0.059	0.058	0.987
acc077	Verble-Pearson, R; Pearson, S	Verble-Pearson and Pearson 2016	2016	European Fire Ant Presence Decreases Native Arboreal Insect Abundance in Acadia National Park, Maine, USA	Myrmica rubra	Invertebrates	44.334897, -68.274798	USA	No	mixed forest	May - Jun. 2009	arboreal pitfalls	arboreal pitfalls (re sampled every 3 days)	no	164	richness	Figure 1	1.6	0.27	5	0.61	0.29	5	10 arboreal pitfalls per site on ten different trees. 5 invaded, 5 uninvaded for a total of 100 traps			0.54	0.488	0.903
acc082	Wong, MKL; Gu�nard, B; Lewis, OT	Wong et al. 2020	2020	The cryptic impacts of invasion: functional homogenization of communities by invasive fire ants	Solenopsis invicta	Ants	22.498875, 114.061400	Hong Kong	No	wetlands	Apr. - Sep. 2018	pitfalls	pitfalls (48 h)	no	6	richness	Table 2	8.97	2.555	2	7.8	3.282	2	37 uninvaded plots, 24 invaded plots. Six pitfalls per plot = 366 pitfalls			0.339	0.194	0.571
acc086	Allen, CR; Lutz, RS; Lockley, T; Phillips, SA; Demarais, S	Allen et al. 2001	2001	The non-indigenous ant, Solenopsis invicta, reduces loggerhead shrike and native insect abundance	Solenopsis invicta	Invertebrates	32.723970, -80.901553	USA	No	grassland	Jun. - Oct. 1991 and 1992.	light trap	light trap collection	yes (hydramethylnon)	254	richness	Table 2	15.5	18.24143635	3	12.5	16.56804153	3	One light trap per site per sampling period (June, July, Oct. 1991 and March, May, June, August and October 1992 for a total of 8 sampling periods per study site)	n = 3 for invert collections.	yes	0.103	0.082	0.8
acc096	Morris, JR; Steigman, KL	Morris and Steigman 1993	1993	Effects of polygyne fire ant invasion on native ants of a blackland prairie in Texas	Solenopsis invicta	Ants	33.276416, -96.300727	USA	No	grassland	April, June and August 1991	pitfalls	pitfalls	no	137	richness	Text	4.2	1.029	5	3.8	2.683	5				0.111	0.1	0.903
acc099	Porter, SD; Savignano, DA	Porter and Savignano 1990	1990	Invasion of polygyne fire ants decimates native ants and disrupts arthropod community	Solenopsis invicta	Ants	30.283604, -97.779983	USA	No	mixed habitats	1987 - 1990	bait traps	baited traps	no	2099	richness	Figure 4	7.473684211	1.225	10	0.127	0.291	10	80 total pitfall traps. 16 traps at each site. 5 paired sites (8 traps in each treatment).			1.581	1.514	0.958
acc099	Porter, SD; Savignano, DA	Porter and Savignano 1990	1990	Invasion of polygyne fire ants decimates native ants and disrupts arthropod community	Solenopsis invicta	Ants	30.283604, -97.779983	USA	No	mixed habitats	1987 - 1990	pitfalls	pitfalls	no	2098	richness	Figure 2	16.16786885	3.385	5	5.183	2.501	5	80 total pitfall traps. 16 traps at each site. 5 paired sites (8 traps in each treatment).			1.497	1.352	0.903
acc099	Porter, SD; Savignano, DA	Porter and Savignano 1990	1990	Invasion of polygyne fire ants decimates native ants and disrupts arthropod community	Solenopsis invicta	Araneae	30.283604, -97.779983	USA	No	mixed habitats	1987 - 1990	pitfalls	pitfalls	no	2101	richness	Table 3	11.2	2.46	5	8	3.801	5	80 total pitfall traps. 16 traps at each site. 5 paired sites (8 traps in each treatment).			0.514	0.464	0.903
acc099	Porter, SD; Savignano, DA	Porter and Savignano 1990	1990	Invasion of polygyne fire ants decimates native ants and disrupts arthropod community	Solenopsis invicta	Coleoptera	30.283604, -97.779983	USA	No	mixed habitats	1987 - 1990	pitfalls	pitfalls	no	2101	richness	Table 3	8.6	3.578	5	4.8	3.13	5	80 total pitfall traps. 16 traps at each site. 5 paired sites (8 traps in each treatment).			0.482	0.436	0.903
acc099	Porter, SD; Savignano, DA	Porter and Savignano 1990	1990	Invasion of polygyne fire ants decimates native ants and disrupts arthropod community	Solenopsis invicta	Diplopoda	30.283604, -97.779983	USA	No	mixed habitats	1987 - 1990	pitfalls	pitfalls	no	2101	richness	Table 3	1.4	0.447	5	0.8	0.894	5	80 total pitfall traps. 16 traps at each site. 5 paired sites (8 traps in each treatment).			0.285	0.257	0.903
acc099	Porter, SD; Savignano, DA	Porter and Savignano 1990	1990	Invasion of polygyne fire ants decimates native ants and disrupts arthropod community	Solenopsis invicta	Diptera	30.283604, -97.779983	USA	No	mixed habitats	1987 - 1990	pitfalls	pitfalls	no	2101	richness	Table 3	5.4	3.13	5	3.6	1.565	5	80 total pitfall traps. 16 traps at each site. 5 paired sites (8 traps in each treatment).			0.271	0.245	0.903
acc099	Porter, SD; Savignano, DA	Porter and Savignano 1990	1990	Invasion of polygyne fire ants decimates native ants and disrupts arthropod community	Solenopsis invicta	Hemiptera	30.283604, -97.779983	USA	No	mixed habitats	1987 - 1990	pitfalls	pitfalls	no	2101	richness	Table 3	1.8	0.894	5	2.8	2.46	5	80 total pitfall traps. 16 traps at each site. 5 paired sites (8 traps in each treatment).			-0.301	-0.272	0.903
acc099	Porter, SD; Savignano, DA	Porter and Savignano 1990	1990	Invasion of polygyne fire ants decimates native ants and disrupts arthropod community	Solenopsis invicta	Hymenoptera	30.283604, -97.779983	USA	No	mixed habitats	1987 - 1990	pitfalls	pitfalls	no	2101	richness	Table 3	2.8	2.236	5	2.4	1.789	5	80 total pitfall traps. 16 traps at each site. 5 paired sites (8 traps in each treatment).			0.079	0.071	0.903
acc099	Porter, SD; Savignano, DA	Porter and Savignano 1990	1990	Invasion of polygyne fire ants decimates native ants and disrupts arthropod community	Solenopsis invicta	Invertebrates	30.283604, -97.779983	USA	No	mixed habitats	1987 - 1990	pitfalls	pitfalls	no	2101	richness	Table 3	5.4	1.342	5	3.4	2.012	5	80 total pitfall traps. 16 traps at each site. 5 paired sites (8 traps in each treatment).			0.546	0.493	0.903
acc099	Porter, SD; Savignano, DA	Porter and Savignano 1990	1990	Invasion of polygyne fire ants decimates native ants and disrupts arthropod community	Solenopsis invicta	Orthoptera	30.283604, -97.779983	USA	No	mixed habitats	1987 - 1990	pitfalls	pitfalls	no	2101	richness	Table 3	2.4	1.342	5	3.2	0.894	5	80 total pitfall traps. 16 traps at each site. 5 paired sites (8 traps in each treatment).			-0.243	-0.219	0.903
acc103	Walker, Kendra L.	Walker 2006	2006	Impact of the little fire ant, Wasmannia auropunctata, on native forest ants in Gabon	Wasmannia auropunctata	Ants	-0.452319, 11.526180	Gabon	No	tropical forest	Mar. - Jun. 2003	visual surveys, soil samples, sweep netting	visual surveys, soil samples and sweep netting	no	670	richness	Figure 2	10.374	3.348	3	1.104	1.159	6	40 visual surveys per sit, 8 soil samples persite, 8 sweep net samples per site. 9 total sites.			1.732	1.539	0.889
acc106	Devenish, Adam J. M.; Newton, Rosemary J.; Bridle, Jon R.; Gomez, Crisanto; Midgley, Jeremy J.; Sumner, Seirian	Devenish et al. 2021	2021	Contrasting responses of native ant communities to invasion by an ant invader, Linepithema humile	Linepithema humile	Ants	41.978323, 2.856531	Spain	No	mixed forest	June-July 2014	pitfalls	pitfalls	no	2560	richness	Table 1	17.5	1.5	4	1	0	4	20 traps per site. 4 sites per treatment (8 total per country), so 160 traps per country			5.578	4.85	0.87
acc106	Devenish, Adam J. M.; Newton, Rosemary J.; Bridle, Jon R.; Gomez, Crisanto; Midgley, Jeremy J.; Sumner, Seirian	Devenish et al. 2021	2021	Contrasting responses of native ant communities to invasion by an ant invader, Linepithema humile	Linepithema humile	Ants	-33.975682, 18.994734	South Africa	No	mixed forest	June-July 2014	pitfalls	pitfalls	no	2561	richness	Table 2	24.714	2.914	7	16.5	1.803	4	20 traps per site. 4 sites per treatment (8 total per country), so 160 traps per country			1.114	1.019	0.914
acc117	Castro-Cobo, Sara; Carpintero, Soledad; Reyes-Lopez, Joaquin L.; Sergio, Fabrizio; Angulo, Elena	Castro-Cobo et al. 2019	2019	Humans and scavenging raptors facilitate Argentine ant invasion in Donana National Park: no counter-effect of biotic resistance	Linepithema humile	Ants	36.991320, -6.445631	Spain	No	mixed forest	1992	hand sampling	hand sampling	no	2228	richness	Figure 3	3.329	0.413	19	3.778443114	0.359	18	10 min hand collecting at each tree, 37 trees totla, 19 uninvaded, 18 invaded. No distinct "sites"			-0.103	-0.1	0.978
acc121	Gasc, A.; Anso, J.; Sueur, J.; Jourdan, H.; Desutter-Grandcolas, L.	Gasc et al. 2018	2018	Cricket calling communities as an indicator of the invasive ant Wasmannia auropunctata in an insular biodiversity hotspot	Wasmannia auropunctata	Orthoptera	-21.493308, 165.675916	France (New Caledonia)	Yes	tropical forest	Oct.- Dec. 2013	acoustic surveys	acoustic surveys	no	1106	richness	Figure 4	1.09	0.534	24	0	0	24	120 2-minute recordings for each site over 6 randomly selected days	day		0.204	0.201	0.984
acc121	Gasc, A.; Anso, J.; Sueur, J.; Jourdan, H.; Desutter-Grandcolas, L.	Gasc et al. 2018	2018	Cricket calling communities as an indicator of the invasive ant Wasmannia auropunctata in an insular biodiversity hotspot	Wasmannia auropunctata	Orthoptera	-21.493308, 165.675916	France (New Caledonia)	Yes	tropical forest	Oct.- Dec. 2013	acoustic surveys	acoustic surveys	no	1106	richness	Figure 4	3.192	2.576	24	0.642	1.47	24	120 2-minute recordings for each site over 6 randomly selected days	night		0.192	0.189	0.984
